# Supplementary material for: The SlHsfC1–SlGAI3 Module Controls Tomato Growth and Development via the Gibberellin Signaling Pathway
Source: Plants (Basel). 2025 Nov 27;14(23):3617. doi: 10.3390/plants14233617 (PMC12693931; doi:10.3390/plants14233617)
Supplement: Supplementary file 1 [file plants-14-03617-s001.zip]

Archive with 2 entries (2 files):
- Supplementary Figure.pdf
- Table S1.filter.annot.xls
