# Supplementary material for: The SlHsfC1–SlGAI3 Module Controls Tomato Growth and Development via the Gibberellin Signaling Pathway
Source: Plants (Basel). 2025 Nov 27;14(23):3617. doi: 10.3390/plants14233617 (PMC12693931; doi:10.3390/plants14233617)
Supplement: Supplementary file 1 [file plants-14-03617-s001.zip › Table S1.filter.annot.xls]

id	AC-1_count	AC-2_count	AC-3_count	HSFC1-CR16-1_count	HSFC1-CR16-2_count	HSFC1-CR16-3_count	AC-1_tpm	AC-2_tpm	AC-3_tpm	HSFC1-CR16-1_tpm	HSFC1-CR16-2_tpm	HSFC1-CR16-3_tpm	AC_mean	HSFC1-CR16_mean	log2(fc)	PValue	FDR	Symbol	Description	KEGG_A_class	KEGG_B_class	Pathway	K_ID	GO Component	GO Function	GO Process	TF_family
Solyc10g018190.2	47	62	33	9	1	7	2.016	2.637	1.46	0.41	0.045	0.275	2.037666667	0.243333333	-3.065912198	4.07E-08	2.55E-05	H6H	XP_004248563.1 hyoscyamine 6-dioxygenase-like [Solanum lycopersicum]	Metabolism	Biosynthesis of other secondary metabolites	ko00996//Biosynthesis of various alkaloids	K25492	-	GO:0046872//metal ion binding;GO:0051213//dioxygenase activity	-	--
Solyc06g060610.2	277	250	207	54	69	72	14.602	13.069	11.258	3.026	3.845	3.472	12.97633333	3.447666667	-1.912190584	2.62E-21	1.95E-17	At1g62600	Flavin-containing monooxygenase [Source:UniProtKB/TrEMBL;Acc:K4C6P1]	-	-	-	-	-	GO:0004497//monooxygenase activity;GO:0004499//N,N-dimethylaniline monooxygenase activity;GO:0016491//oxidoreductase activity;GO:0050660//flavin adenine dinucleotide binding;GO:0050661//NADP binding	-	--
Solyc11g066390.2	8250	8075	10787	909	1965	4649	420.49	408.147	567.238	49.243	105.884	216.788	465.2916667	123.9716667	-1.908124914	0.000750429	0.023940456	SODCP.2	Superoxide dismutase [Cu-Zn] [Source:UniProtKB/TrEMBL;Acc:Q7XAV2]	Cellular Processes	Transport and catabolism	ko04146//Peroxisome	K04565	GO:0005615//extracellular space;GO:0005737//cytoplasm;GO:0009507//chloroplast;GO:0009536//plastid	GO:0004601//peroxidase activity;GO:0004784//superoxide dismutase activity;GO:0005507//copper ion binding;GO:0008270//zinc ion binding;GO:0016209//antioxidant activity;GO:0016491//oxidoreductase activity;GO:0016532//superoxide dismutase copper chaperone activity;GO:0046872//metal ion binding	GO:0006801//superoxide metabolic process;GO:0019430//removal of superoxide radicals	--
Solyc02g090540.3	47	47	77	17	7	28	1.489	1.477	2.517	0.573	0.234	0.812	1.827666667	0.539666667	-1.759862488	7.45E-05	0.00484257	--	XP_010316151.1 3-ketodihydrosphingosine reductase isoform X2 [Solanum lycopersicum]	-	-	-	-	-	GO:0016491//oxidoreductase activity	-	--
Solyc11g066920.1	72	49	53	13	15	25	3.855	2.614	2.965	0.726	0.858	1.224	3.144666667	0.936	-1.748326665	4.36E-06	0.000701162	PCMP-H51	TMW91646.1 hypothetical protein EJD97_014072 [Solanum chilense]	-	-	-	-	-	GO:0005515//protein binding;GO:0008270//zinc ion binding	GO:0009451//RNA modification	--
Solyc08g008480.2	74	59	63	25	11	30	6.282	4.959	5.517	2.256	0.987	2.362	5.586	1.868333333	-1.580063701	1.37E-05	0.001483991	-	-	-	-	-	-	-	-	-	-
Solyc03g111950.3	65	59	85	14	29	31	2.837	2.554	3.828	0.649	1.338	1.238	3.073	1.075	-1.515311107	1.65E-05	0.001715999	CYP71A2	XP_004236281.1 cytochrome P450 71A3-like [Solanum lycopersicum]	-	-	-	-	GO:0016020//membrane;GO:0016021//integral component of membrane	GO:0004497//monooxygenase activity;GO:0005506//iron ion binding;GO:0016705//oxidoreductase activity, acting on paired donors, with incorporation or reduction of molecular oxygen;GO:0016709//oxidoreductase activity, acting on paired donors, with incorporation or reduction of molecular oxygen, NAD(P)H as one donor, and incorporation of one atom of oxygen;GO:0020037//heme binding	-	--
Solyc10g009230.1	76	94	105	30	24	44	13.036	16.002	18.547	5.487	4.411	6.917	15.86166667	5.605	-1.500758092	4.53E-07	0.000139759	--	XP_010327017.1 uncharacterized protein LOC104649457 [Solanum lycopersicum]	-	-	-	-	-	-	-	--
Solyc09g005740.2	281	298	302	112	84	137	36.794	38.696	40.798	15.587	11.628	16.412	38.76266667	14.54233333	-1.414409054	1.39E-14	4.46E-11	SG1	XP_004246742.1 protein SLOW GREEN 1, chloroplastic [Solanum lycopersicum]	-	-	-	-	-	GO:0005515//protein binding	-	--
Solyc06g084380.3	53	84	63	14	31	30	2.974	4.655	3.65	0.836	1.862	1.537	3.759666667	1.411666667	-1.413205289	4.34E-05	0.003233893	ALKBH10B	XP_010323031.1 uncharacterized protein LOC101258968 isoform X1 [Solanum lycopersicum]	-	-	-	-	-	-	-	--
Solyc08g007430.2	48	122	104	10	58	37	1.321	3.33	2.953	0.293	1.688	0.932	2.534666667	0.971	-1.384252831	0.001601217	0.039961606	NPF6.3	XP_004244572.1 protein NRT1/ PTR FAMILY 6.3 [Solanum lycopersicum]	-	-	-	-	GO:0016020//membrane;GO:0016021//integral component of membrane	GO:0015112//nitrate transmembrane transporter activity;GO:0022857//transmembrane transporter activity	GO:0006857//oligopeptide transport;GO:0010167//response to nitrate;GO:0055085//transmembrane transport	--
Solyc06g071150.3	42	80	50	16	21	30	1.95	3.684	2.395	0.79	1.031	1.274	2.676333333	1.031666667	-1.375280904	0.000167672	0.008258782	HIPL1	XP_004242164.1 HIPL1 protein [Solanum lycopersicum]	-	-	-	-	-	GO:0003824//catalytic activity	-	--
Solyc07g043660.3	34	39	36	9	19	17	1.604	1.825	1.743	0.451	0.948	0.734	1.724	0.711	-1.277838309	0.001873466	0.044327154	AAE2	XP_004243626.1 probable acyl-activating enzyme 1, peroxisomal [Solanum lycopersicum]	-	-	-	-	-	GO:0003824//catalytic activity	-	--
Solyc09g075590.1	73	64	90	32	12	57	14.551	12.651	18.509	6.78	2.529	10.395	15.237	6.568	-1.214052848	0.001822985	0.043272706	--	XP_010326561.1 leucine-rich repeat extensin-like protein 1 [Solanum lycopersicum]	-	-	-	-	-	-	-	--
Solyc06g075650.3	85	124	132	50	42	58	7.6	10.995	12.177	4.752	3.97	4.745	10.25733333	4.489	-1.192189711	3.51E-06	0.000613876	TIP1-3	Tonoplast intrinsic protein 12 [Source:UniProtKB/TrEMBL;Acc:K4C9T0]	-	-	-	-	GO:0016020//membrane;GO:0016021//integral component of membrane	GO:0015250//water channel activity;GO:0015267//channel activity	GO:0006833//water transport;GO:0055085//transmembrane transport	--
Solyc02g089890.3	115	130	125	30	66	79	4.179	4.661	4.671	1.155	2.527	2.624	4.503666667	2.102	-1.099337383	5.13E-05	0.00363928	YPQ1	XP_004233648.1 probable vacuolar amino acid transporter YPQ2 [Solanum lycopersicum]	-	-	-	-	-	-	-	--
Solyc03g026315.1	986	959	983	516	445	401	69.34	66.881	71.322	38.569	33.085	25.801	69.181	32.485	-1.090602163	1.52E-15	6.78E-12	ABCB28	XP_015069728.1 ABC transporter B family member 28 isoform X2 [Solanum pennellii]	Environmental Information Processing	Membrane transport	ko02010//ABC transporters	K05657	GO:0016021//integral component of membrane	GO:0005524//ATP binding	GO:0055085//transmembrane transport	--
Solyc06g051300.3	99	56	79	42	34	34	10.408	5.838	8.569	4.693	3.779	3.27	8.271666667	3.914	-1.079534293	0.000316168	0.013020519	Chtf8	XP_010322176.1 putative uncharacterized protein DDB_G0287975 isoform X2 [Solanum lycopersicum]	-	-	-	-	GO:0031390//Ctf18 RFC-like complex	-	GO:0007064//mitotic sister chromatid cohesion	--
Solyc03g026310.3	650	577	528	283	243	310	69.267	60.977	58.051	32.054	27.377	30.224	62.765	29.885	-1.070538742	4.55E-16	2.54E-12	ABCB28	NP_001353317.1 ABC transporter B family member 20 [Solanum lycopersicum]	Environmental Information Processing	Membrane transport	ko02010//ABC transporters	K05657	GO:0016021//integral component of membrane	GO:0005524//ATP binding	GO:0055085//transmembrane transport	--
Solyc02g075620.3	51	73	42	31	18	30	4.5	6.38	3.827	2.88	1.686	2.468	4.902333333	2.344666667	-1.064085749	0.001531351	0.038792094	PME53	XP_010316821.1 probable pectinesterase 53 [Solanum lycopersicum]	Metabolism;Metabolism	Global and overview maps;Carbohydrate metabolism	ko01100//Metabolic pathways;ko00040//Pentose and glucuronate interconversions	K01051;K01051	-	GO:0030599//pectinesterase activity	GO:0042545//cell wall modification	--
Solyc09g090630.2	57	58	64	35	24	26	1.759	1.775	2.037	1.148	0.783	0.734	1.857	0.888333333	-1.063800783	0.000568453	0.019738747	SUVR4	XP_004247936.1 probable inactive histone-lysine N-methyltransferase SUVR2 isoform X1 [Solanum lycopersicum]	-	-	-	-	GO:0005634//nucleus	GO:0005515//protein binding;GO:0008270//zinc ion binding;GO:0018024//histone-lysine N-methyltransferase activity	GO:0034968//histone lysine methylation	--
Solyc06g035530.3	150	114	140	76	27	100	5.805	4.375	5.59	3.126	1.105	3.541	5.256666667	2.590666667	-1.020824854	0.001076801	0.030596476	GA20OX1	NP_001234628.2 gibberellin 20-oxidase-2 [Solanum lycopersicum]	Metabolism;Metabolism;Metabolism	Global and overview maps;Global and overview maps;Metabolism of terpenoids and polyketides	ko01100//Metabolic pathways;ko01110//Biosynthesis of secondary metabolites;ko00904//Diterpenoid biosynthesis	K05282;K05282;K05282	-	GO:0016491//oxidoreductase activity;GO:0016706//oxidoreductase activity, acting on paired donors, with incorporation or reduction of molecular oxygen, 2-oxoglutarate as one donor, and incorporation of one atom each of oxygen into both donors;GO:0031418//L-ascorbic acid binding;GO:0046872//metal ion binding	GO:0002238//response to molecule of fungal origin;GO:0009805//coumarin biosynthetic process	--
Solyc10g087013.1	59	58	40	25	19	34	3.178	3.098	2.223	1.431	1.082	1.676	2.833	1.396333333	-1.020687218	0.001983472	0.046250675	CYP71D55	XP_004249520.2 premnaspirodiene oxygenase-like [Solanum lycopersicum]	-	-	-	-	-	GO:0004497//monooxygenase activity;GO:0005506//iron ion binding;GO:0016705//oxidoreductase activity, acting on paired donors, with incorporation or reduction of molecular oxygen;GO:0020037//heme binding	-	--
Solyc06g010033.1	417	362	381	214	175	179	24.607	21.184	23.196	13.422	10.918	9.664	22.99566667	11.33466667	-1.020620059	6.29E-11	1.17E-07	MLO6	XP_004240581.1 MLO-like protein 6 [Solanum lycopersicum]	-	-	-	-	GO:0016020//membrane;GO:0016021//integral component of membrane	GO:0005516//calmodulin binding	GO:0006952//defense response;GO:0009607//response to biotic stimulus	--
Solyc10g086600.2	64	67	94	23	38	52	3.827	3.973	5.799	1.462	2.402	2.845	4.533	2.236333333	-1.019330918	0.001103312	0.031073373	SBT5.6	XP_004249838.2 subtilisin-like protease SBT5.6 [Solanum lycopersicum]	-	-	-	-	-	GO:0004252//serine-type endopeptidase activity;GO:0008236//serine-type peptidase activity	GO:0006508//proteolysis	--
Solyc08g023660.3	175	248	267	78	53	224	21.732	30.542	34.209	10.295	6.958	25.45	28.82766667	14.23433333	-1.018079143	0.001687228	0.041248212	MLP15	XP_004244869.1 kirola-like [Solanum lycopersicum]	-	-	-	-	-	-	GO:0006952//defense response	--
Solyc10g009410.1	93	110	98	232	188	177	6.341	7.437	6.894	16.812	13.551	11.041	6.890666667	13.80133333	1.002092177	0.000434815	0.016071633	APF2	XP_004248083.1 aspartyl protease family protein 2 [Solanum lycopersicum]	-	-	-	-	-	GO:0004190//aspartic-type endopeptidase activity	GO:0006508//proteolysis;GO:0030163//protein catabolic process	--
Solyc10g084325.1	171	235	149	350	379	380	7.341	10.004	6.599	15.969	17.201	14.925	7.981333333	16.03166667	1.006222734	5.47E-06	0.000809745	sbt3	XP_004249505.1 subtilisin-like protease SBT1.9 [Solanum lycopersicum]	-	-	-	-	-	GO:0004252//serine-type endopeptidase activity;GO:0008236//serine-type peptidase activity	GO:0006508//proteolysis	--
Solyc04g076990.3	649	646	606	947	1560	1309	18.425	18.187	17.75	28.575	46.822	33.999	18.12066667	36.46533333	1.008889548	2.20E-06	0.000468737	RLK7	Receptor-like protein kinase 7 [Source:Projected from Arabidopsis thaliana (AT1G09970) UniProtKB/Swiss-Prot;Acc:F4I2N7]	-	-	-	-	-	GO:0004672//protein kinase activity;GO:0005524//ATP binding	GO:0006468//protein phosphorylation	--
Solyc07g054270.3	155	309	192	278	545	498	8.966	17.726	11.459	17.092	33.33	26.356	12.717	25.59266667	1.008972107	0.001616051	0.040040952	--	XP_004243335.1 uncharacterized protein LOC101263727 [Solanum lycopersicum]	-	-	-	-	-	-	-	--
Solyc07g042170.3	185	192	128	310	320	388	15.169	15.612	10.828	27.016	27.74	29.107	13.86966667	27.95433333	1.011138824	6.50E-06	0.000898399	TIFY10B	XP_004243696.1 protein TIFY 10b-like [Solanum lycopersicum]	Environmental Information Processing	Signal transduction	ko04075//Plant hormone signal transduction	K13464	-	-	GO:0009611//response to wounding;GO:0031347//regulation of defense response;GO:2000022//regulation of jasmonic acid mediated signaling pathway	Tify
Solyc08g062210.3	141	140	123	288	249	277	4.688	4.635	4.22	10.186	8.761	8.448	4.514333333	9.131666667	1.016365248	1.07E-05	0.001256553	NFYA8	XP_004245059.1 nuclear transcription factor Y subunit A-8 [Solanum lycopersicum]	-	-	-	-	GO:0016602//CCAAT-binding factor complex	GO:0003677//DNA binding;GO:0003700//transcription factor activity, sequence-specific DNA binding	GO:0006355//regulation of transcription, DNA-templated	--
Solyc02g067690.3	286	269	249	663	553	386	19.542	18.228	17.554	48.15	39.948	24.13	18.44133333	37.40933333	1.020455288	0.000213772	0.009775801	UGT90A1	XP_004233334.1 UDP-glycosyltransferase 90A1 [Solanum lycopersicum]	-	-	-	-	-	GO:0008194//UDP-glycosyltransferase activity	-	--
Solyc06g053980.3	59	77	59	126	148	118	5.191	6.719	5.356	11.784	13.768	9.499	5.755333333	11.68366667	1.021521711	0.001462379	0.037646918	CLH2	XP_004241041.1 chlorophyllase-2, chloroplastic [Solanum lycopersicum]	Metabolism;Metabolism;Metabolism	Global and overview maps;Global and overview maps;Metabolism of cofactors and vitamins	ko01100//Metabolic pathways;ko01110//Biosynthesis of secondary metabolites;ko00860//Porphyrin metabolism	K08099;K08099;K08099	-	GO:0047746//chlorophyllase activity	GO:0015996//chlorophyll catabolic process	--
Solyc02g092590.3	201	218	213	330	508	443	10.686	11.493	11.683	18.646	28.552	21.547	11.28733333	22.915	1.0215876	1.59E-05	0.001674128	--	XP_004231907.1 uncharacterized protein LOC101256933 [Solanum lycopersicum]	-	-	-	-	-	-	-	--
Solyc11g010650.3	178	223	154	410	385	316	14.279	17.753	12.729	34.989	32.676	23.211	14.92033333	30.292	1.021657067	3.06E-05	0.002576272	NIC1	NIC1 [Source:Projected from Arabidopsis thaliana (AT2G22570) UniProtKB/TrEMBL;Acc:A0A178VQ19]	-	-	-	-	-	GO:0008936//nicotinamidase activity	GO:0009737//response to abscisic acid;GO:0019365//pyridine nucleotide salvage	--
Solyc12g010110.2	61	107	67	147	184	141	1.345	2.34	1.524	3.446	4.29	2.845	1.736333333	3.527	1.022397639	0.001973208	0.046155738	FH13	Formin-like protein [Source:UniProtKB/TrEMBL;Acc:K4DC98]	-	-	-	-	-	-	-	--
Solyc04g071900.3	110	219	96	229	352	274	4.801	9.479	4.323	10.623	16.243	10.941	6.201	12.60233333	1.02311808	0.00216054	0.048643553	PER12	KAG5612406.1 hypothetical protein H5410_023687, partial [Solanum commersonii]	Metabolism;Metabolism;Metabolism	Global and overview maps;Global and overview maps;Biosynthesis of other secondary metabolites	ko01100//Metabolic pathways;ko01110//Biosynthesis of secondary metabolites;ko00940//Phenylpropanoid biosynthesis	K00430;K00430;K00430	-	GO:0004601//peroxidase activity;GO:0020037//heme binding	GO:0006979//response to oxidative stress;GO:0042744//hydrogen peroxide catabolic process	--
Solyc03g007870.3	733	594	437	1250	1268	1048	70.15	56.374	43.149	127.149	128.295	91.761	56.55766667	115.735	1.033030716	4.39E-06	0.000701165	HIPP39	XP_004234217.1 heavy metal-associated isoprenylated plant protein 39 [Solanum lycopersicum]	-	-	-	-	-	GO:0046872//metal ion binding	GO:0030001//metal ion transport	--
Solyc05g013460.3	537	627	377	1037	1071	1021	25.514	29.542	18.48	52.368	53.797	44.382	24.512	50.18233333	1.033691351	7.75E-08	3.47E-05	DTX31	Protein DETOXIFICATION [Source:UniProtKB/TrEMBL;Acc:K4BY67]	-	-	-	-	GO:0005774//vacuolar membrane;GO:0016020//membrane;GO:0016021//integral component of membrane	GO:0015238//drug transmembrane transporter activity;GO:0015297//antiporter activity;GO:0042910//xenobiotic transporter activity	GO:0006855//drug transmembrane transport;GO:0055085//transmembrane transport	--
Solyc12g044940.2	163	193	121	372	358	227	12.721	14.937	9.743	30.857	29.538	16.208	12.467	25.53433333	1.034324049	0.000681788	0.022434988	fabG	XP_004252379.1 uncharacterized protein LOC101254066 [Solanum lycopersicum]	-	-	-	-	-	GO:0016491//oxidoreductase activity	-	--
Solyc02g089350.3	300	423	353	752	633	822	51.303	71.652	62.35	136.769	114.456	128.623	61.76833333	126.616	1.035520416	9.82E-08	4.22E-05	GAST1	Protein GAST1 [Source:UniProtKB/Swiss-Prot;Acc:P27057]	-	-	-	-	GO:0005576//extracellular region	-	-	--
Solyc04g054990.3	187	232	138	454	421	240	20.534	25.263	15.634	52.986	48.874	24.111	20.477	41.99033333	1.036052873	0.001453872	0.037553847	PLAT1	XP_004237402.1 PLAT domain-containing protein 2 [Solanum lycopersicum]	-	-	-	-	GO:0016021//integral component of membrane	GO:0005515//protein binding	-	--
Solyc02g090820.3	103	68	57	141	167	159	7.399	4.844	4.224	10.765	12.682	10.449	5.489	11.29866667	1.041537289	0.001533504	0.038792094	HSF24	Heat stress transcription factor B-1 [Source:Projected from Arabidopsis thaliana (AT4G36990) UniProtKB/Swiss-Prot;Acc:Q96320]	-	-	-	-	GO:0005634//nucleus	GO:0000978//RNA polymerase II core promoter proximal region sequence-specific DNA binding;GO:0003700//transcription factor activity, sequence-specific DNA binding;GO:0043565//sequence-specific DNA binding	GO:0006355//regulation of transcription, DNA-templated;GO:0034605//cellular response to heat;GO:0061408//positive regulation of transcription from RNA polymerase II promoter in response to heat stress	HSF
Solyc01g007070.3	489	519	379	1046	938	839	13.381	14.083	10.7	30.422	27.136	21.004	12.72133333	26.18733333	1.041619268	1.26E-07	4.92E-05	BLH1	XP_004228612.1 BEL1-like homeodomain protein 1 isoform X1 [Solanum lycopersicum]	-	-	-	-	GO:0005634//nucleus	GO:0003677//DNA binding	GO:0006355//regulation of transcription, DNA-templated	--
Solyc03g114850.3	61	101	47	133	154	143	2.66	4.368	2.115	6.164	7.1	5.705	3.047666667	6.323	1.0529041	0.001859523	0.044049429	SPL6	NP_001334260.1 squamosa promoter-binding-like protein [Solanum lycopersicum]	-	-	-	-	GO:0005634//nucleus	GO:0003677//DNA binding	-	SBP
Solyc01g007960.3	316	354	207	556	643	611	3.745	4.16	2.531	7.003	8.056	6.625	3.478666667	7.228	1.055062063	8.09E-07	0.000228881	CRK2	KAG5628762.1 hypothetical protein H5410_000479 [Solanum commersonii]	-	-	-	-	-	GO:0004672//protein kinase activity;GO:0005524//ATP binding	GO:0006468//protein phosphorylation	--
Solyc07g063850.3	100	154	88	237	277	185	4.132	6.311	3.752	10.409	12.101	6.994	4.731666667	9.834666667	1.055527712	0.000682159	0.022434988	GH3.6	XP_004244168.1 indole-3-acetic acid-amido synthetase GH3.6 [Solanum lycopersicum]	Environmental Information Processing	Signal transduction	ko04075//Plant hormone signal transduction	K14487	-	-	-	--
Solyc03g093550.1	355	267	260	562	595	677	45.907	34.24	34.65	77.245	81.347	80.097	38.26566667	79.563	1.056047141	1.96E-07	6.91E-05	ERF5	XP_004235185.1 ethylene-responsive transcription factor 5-like [Solanum lycopersicum]	-	-	-	-	GO:0005634//nucleus	GO:0003677//DNA binding;GO:0003700//transcription factor activity, sequence-specific DNA binding	GO:0006351//transcription, DNA-templated;GO:0006355//regulation of transcription, DNA-templated	AP2-EREBP
Solyc11g066330.1	63	78	83	133	185	146	3.546	4.354	4.82	7.957	11.009	7.518	4.24	8.828	1.058022365	0.000937733	0.02766435	--	XP_004250977.1 protein NUCLEAR FUSION DEFECTIVE 4 [Solanum lycopersicum]	-	-	-	-	GO:0016021//integral component of membrane	-	-	--
Solyc07g008020.3	265	210	140	462	456	350	30.452	23.931	16.598	56.428	55.399	36.797	23.66033333	49.54133333	1.066162298	0.000158603	0.007964332	-	-	-	-	-	-	-	-	-	-
Solyc01g066430.3	322	234	135	459	440	546	33.478	24.126	14.481	50.722	48.364	51.936	24.02833333	50.34066667	1.066987739	0.00021347	0.009775801	ATL2	XP_004229261.1 RING-H2 finger protein ATL2 [Solanum lycopersicum]	-	-	-	-	GO:0016021//integral component of membrane	-	-	--
Solyc09g010850.3	137	144	79	231	270	248	5.732	5.975	3.41	10.272	11.943	9.493	5.039	10.56933333	1.068675019	9.98E-05	0.005724058	RLCK176	XP_004246420.1 receptor-like cytoplasmic kinase 176 isoform X2 [Solanum lycopersicum]	-	-	-	-	-	GO:0004672//protein kinase activity;GO:0005524//ATP binding	GO:0006468//protein phosphorylation	--
Solyc12g088050.2	59	107	69	169	185	139	1.867	3.358	2.253	5.684	6.189	4.024	2.492666667	5.299	1.088030157	0.000990815	0.028626094	--	KAH0736427.1 hypothetical protein KY285_012134 [Solanum tuberosum]	-	-	-	-	-	GO:0003824//catalytic activity;GO:0008270//zinc ion binding;GO:0030246//carbohydrate binding	GO:0005975//carbohydrate metabolic process	--
Solyc01g079600.3	218	125	100	236	364	347	6.338	3.604	3	7.293	11.189	9.231	4.314	9.237666667	1.098502312	0.000880613	0.026575261	PLIP2	XP_010322462.1 phospholipase A1 PLIP2, chloroplastic isoform X2 [Solanum lycopersicum]	-	-	-	-	-	GO:0008970//phosphatidylcholine 1-acylhydrolase activity	GO:0006629//lipid metabolic process	--
Solyc05g054320.3	143	157	80	218	268	331	13.63	14.84	7.867	22.085	27.006	28.864	12.11233333	25.985	1.101202245	0.000102705	0.005814414	EPHX3	XP_004239805.1 uncharacterized protein LOC101268576 [Solanum lycopersicum]	-	-	-	-	-	GO:0003824//catalytic activity;GO:0016787//hydrolase activity	-	--
Solyc12g014490.2	119	159	102	333	246	229	4.092	5.422	3.619	12.172	8.944	7.205	4.377666667	9.440333333	1.108675695	9.96E-05	0.005724058	MAP65-1	XP_004251905.1 65-kDa microtubule-associated protein 1-like [Solanum lycopersicum]	-	-	-	-	-	GO:0008017//microtubule binding	GO:0000226//microtubule cytoskeleton organization	--
Solyc06g066580.3	48	51	45	105	119	84	3.79	3.993	3.666	8.812	9.934	6.068	3.816333333	8.271333333	1.115932722	0.002042866	0.046998525	BHLH68	XP_004241742.1 transcription factor bHLH68 isoform X2 [Solanum lycopersicum]	-	-	-	-	-	GO:0046983//protein dimerization activity	-	--
Solyc09g098510.3	90	156	61	276	203	176	7.03	12.083	4.916	22.913	16.763	12.577	8.009666667	17.41766667	1.120737259	0.001977806	0.046166707	--	PHT85145.1 Extensin-3 [Capsicum annuum]	-	-	-	-	-	GO:0005199//structural constituent of cell wall	GO:0009664//plant-type cell wall organization	--
Solyc12g056250.2	174	241	138	539	356	288	15.112	20.757	12.365	49.755	32.688	22.884	16.078	35.109	1.126752949	0.000348496	0.01384202	GSTT1	XP_004252589.1 glutathione S-transferase T1 [Solanum lycopersicum]	Metabolism;Metabolism	Global and overview maps;Metabolism of other amino acids	ko01100//Metabolic pathways;ko00480//Glutathione metabolism	K00799;K00799	-	GO:0005515//protein binding	GO:0006749//glutathione metabolic process	--
Solyc03g121850.3	71	73	67	146	166	147	1.959	1.998	1.908	4.282	4.843	3.711	1.955	4.278666667	1.129992681	8.11E-05	0.005123376	--	XP_004235580.1 uncharacterized protein LOC101261598 [Solanum lycopersicum]	-	-	-	-	-	-	-	--
Solyc05g008815.1	329	378	246	612	712	765	11.135	12.687	8.59	22.015	25.476	23.688	10.804	23.72633333	1.134923619	9.04E-10	1.06E-06	LPP3	XP_004238889.1 lipid phosphate phosphatase 2-like [Solanum lycopersicum]	Metabolism;Metabolism;Metabolism	Global and overview maps;Lipid metabolism;Lipid metabolism	ko01110//Biosynthesis of secondary metabolites;ko00564//Glycerophospholipid metabolism;ko00561//Glycerolipid metabolism	K18693;K18693;K18693	-	GO:0042577//lipid phosphatase activity	GO:0006644//phospholipid metabolic process	--
Solyc11g010400.2	77	110	96	213	173	239	3.325	4.711	4.277	9.777	7.899	9.443	4.104333333	9.039666667	1.139121671	2.63E-05	0.00231422	H6H	XP_004250129.1 hyoscyamine 6-dioxygenase [Solanum lycopersicum]	-	-	-	-	-	-	-	--
Solyc08g078190.1	101	95	60	146	238	177	9.786	9.128	5.998	15.035	24.379	15.69	8.304	18.368	1.145316198	0.000401236	0.015207528	ERF5	NP_001315543.1 ethylene response factor B.13 [Solanum lycopersicum]	-	-	-	-	GO:0005634//nucleus	GO:0003677//DNA binding;GO:0003700//transcription factor activity, sequence-specific DNA binding;GO:0043565//sequence-specific DNA binding	GO:0006351//transcription, DNA-templated;GO:0006355//regulation of transcription, DNA-templated;GO:0009409//response to cold;GO:0010200//response to chitin	AP2-EREBP
Solyc09g090730.2	172	129	105	417	241	225	10.963	8.154	6.905	28.249	16.24	13.12	8.674	19.203	1.146562366	0.000810144	0.025239566	AMT1-1	Ammonium transporter [Source:UniProtKB/TrEMBL;Acc:K4CW99]	-	-	-	-	GO:0005887//integral component of plasma membrane;GO:0016020//membrane;GO:0016021//integral component of membrane	GO:0008519//ammonium transmembrane transporter activity	GO:0015696//ammonium transport;GO:0072488//ammonium transmembrane transport	--
Solyc03g121080.3	281	291	126	392	605	542	7.249	7.466	3.35	10.781	16.537	12.803	6.021666667	13.37366667	1.15116031	0.000121097	0.006525243	--	XP_004235638.2 uncharacterized protein LOC101253763 [Solanum lycopersicum]	-	-	-	-	-	-	-	--
Solyc04g010250.3	80	106	80	117	276	195	6.004	7.889	6.194	9.333	21.898	13.389	6.695666667	14.87333333	1.1514284	0.001325552	0.035162519	CSE	XP_004236766.1 caffeoylshikimate esterase [Solanum lycopersicum]	Metabolism;Metabolism;Metabolism	Global and overview maps;Global and overview maps;Biosynthesis of other secondary metabolites	ko01100//Metabolic pathways;ko01110//Biosynthesis of secondary metabolites;ko00940//Phenylpropanoid biosynthesis	K18368;K18368;K18368	GO:0016020//membrane	-	-	--
Solyc01g007220.3	118	110	85	289	216	179	17.419	16.103	12.945	45.343	33.71	24.175	15.489	34.40933333	1.151555937	0.000184827	0.008738048	NHL1	XP_004228587.1 NDR1/HIN1-like protein 1 [Solanum lycopersicum]	-	-	-	-	GO:0009506//plasmodesma;GO:0016021//integral component of membrane;GO:0046658//anchored component of plasma membrane	-	-	--
Solyc06g036310.3	96	103	88	213	214	208	9.775	10.401	9.245	23.053	23.038	19.377	9.807	21.82266667	1.153943623	2.88E-06	0.000564917	HIPP39	XP_004240715.1 heavy metal-associated isoprenylated plant protein 12 [Solanum lycopersicum]	-	-	-	-	-	GO:0046872//metal ion binding	-	--
Solyc11g069700.2	198	221	122	311	481	408	10.01	11.08	6.364	16.712	25.709	18.872	9.151333333	20.431	1.158705957	1.27E-05	0.001407916	REFA1	Elongation factor 1-alpha [Source:UniProtKB/TrEMBL;Acc:K4DAC6]	Genetic Information Processing	Translation	ko03013//Nucleocytoplasmic transport	K03231	GO:0005737//cytoplasm	GO:0003746//translation elongation factor activity;GO:0003924//GTPase activity;GO:0005525//GTP binding	GO:0006412//translation;GO:0006414//translational elongation	--
Solyc10g055810.2	108	128	95	217	320	191	9.863	11.593	8.951	21.064	30.897	15.959	10.13566667	22.64	1.159432974	0.000131897	0.006922641	CHI9	Basic 30 kDa endochitinase [Source:UniProtKB/Swiss-Prot;Acc:Q05538]	Metabolism;Environmental Information Processing;Metabolism	Global and overview maps;Signal transduction;Carbohydrate metabolism	ko01100//Metabolic pathways;ko04016//MAPK signaling pathway - plant;ko00520//Amino sugar and nucleotide sugar metabolism	K20547;K20547;K20547	GO:0005576//extracellular region;GO:0005618//cell wall;GO:0005773//vacuole	GO:0004568//chitinase activity;GO:0008061//chitin binding;GO:0016787//hydrolase activity;GO:0016798//hydrolase activity, acting on glycosyl bonds	GO:0000272//polysaccharide catabolic process;GO:0005975//carbohydrate metabolic process;GO:0006032//chitin catabolic process;GO:0006952//defense response;GO:0008152//metabolic process;GO:0016998//cell wall macromolecule catabolic process;GO:0050832//defense response to fungus	--
Solyc02g079500.3	159	406	177	675	486	476	6.184	15.659	7.102	27.902	19.983	16.937	9.648333333	21.60733333	1.163169377	0.000456924	0.016695662	TAP1	NP_001296245.1 suberization-associated anionic peroxidase 1 precursor [Solanum lycopersicum]	Metabolism;Metabolism;Metabolism	Global and overview maps;Global and overview maps;Biosynthesis of other secondary metabolites	ko01100//Metabolic pathways;ko01110//Biosynthesis of secondary metabolites;ko00940//Phenylpropanoid biosynthesis	K00430;K00430;K00430	GO:0005576//extracellular region	GO:0004601//peroxidase activity;GO:0016491//oxidoreductase activity;GO:0020037//heme binding;GO:0046872//metal ion binding	GO:0006979//response to oxidative stress;GO:0042744//hydrogen peroxide catabolic process;GO:0098869//cellular oxidant detoxification	--
Solyc01g107890.3	146	276	170	505	429	380	4.681	8.776	5.624	17.21	14.543	11.148	6.360333333	14.30033333	1.168874494	1.84E-05	0.001814263	FPP7	XP_004230764.1 filament-like plant protein 7 [Solanum lycopersicum]	-	-	-	-	-	-	-	--
Solyc04g040220.3	46	77	51	160	125	100	2.057	3.415	2.353	7.606	5.911	4.092	2.608333333	5.869666667	1.170150325	0.001490592	0.038138019	NPR6	XP_004237330.1 regulatory protein NPR5 [Solanum lycopersicum]	Environmental Information Processing	Signal transduction	ko04075//Plant hormone signal transduction	K14508	GO:0005634//nucleus	GO:0005515//protein binding	GO:0009864//induced systemic resistance, jasmonic acid mediated signaling pathway;GO:0099402//plant organ development	--
Solyc03g121060.3	87	96	43	125	219	161	5.125	5.61	2.614	7.843	13.704	8.705	4.449666667	10.084	1.180298853	0.001309292	0.034830607	IAA26	NP_001266088.1 auxin-responsive protein IAA26 [Solanum lycopersicum]	Environmental Information Processing	Signal transduction	ko04075//Plant hormone signal transduction	K14484	GO:0005634//nucleus	GO:0005515//protein binding	GO:0006355//regulation of transcription, DNA-templated;GO:0009734//auxin-activated signaling pathway	--
Solyc05g055910.3	77	104	83	187	228	178	2.326	3.115	2.587	6.004	7.281	4.919	2.676	6.068	1.18114297	2.30E-05	0.002128122	PDLP4	KAG5607898.1 hypothetical protein H5410_029390 [Solanum commersonii]	-	-	-	-	-	-	-	--
Solyc10g006640.3	69	78	70	173	167	149	3.877	4.346	4.058	10.331	9.92	7.659	4.093666667	9.303333333	1.184354085	3.24E-05	0.002636913	BHLH123	Transcription factor bHLH123 [Source:Projected from Arabidopsis thaliana (AT3G20640) UniProtKB/Swiss-Prot;Acc:Q8GXT3]	-	-	-	-	GO:0005634//nucleus	GO:0001228//transcriptional activator activity, RNA polymerase II transcription regulatory region sequence-specific binding;GO:0046983//protein dimerization activity	-	--
Solyc10g083730.2	61	110	92	182	235	180	3.506	6.245	5.406	11.037	14.189	9.387	5.052333333	11.53766667	1.191329758	0.000132187	0.006922641	PP2A15	XP_004249466.1 F-box protein PP2-A15 [Solanum lycopersicum]	-	-	-	-	-	GO:0005515//protein binding	-	--
Solyc02g070880.1	56	40	43	122	88	107	7.095	5.026	5.621	16.429	11.788	12.403	5.914	13.54	1.19502159	0.000953682	0.027945361	BHLH144	Transcription factor bHLH144 [Source:Projected from Arabidopsis thaliana (AT1G29950) UniProtKB/Swiss-Prot;Acc:Q9ASX9]	-	-	-	-	-	GO:0046983//protein dimerization activity	-	bHLH
Solyc10g080670.2	317	272	186	518	744	498	25.35	21.571	15.346	44.028	62.902	36.436	20.75566667	47.78866667	1.203163244	4.87E-06	0.000755756	--	XP_004249300.1 uncharacterized protein LOC101267365 [Solanum lycopersicum]	-	-	-	-	GO:0016021//integral component of membrane	-	-	--
Solyc02g093270.3	166	218	126	445	427	279	7.468	9.725	5.848	21.277	20.308	11.483	7.680333333	17.68933333	1.203638846	3.25E-05	0.002636913	CCOAOMT	NP_001307032.1 caffeoyl-CoA O-methyltransferase-like [Solanum lycopersicum]	Metabolism;Metabolism;Metabolism;Metabolism;Metabolism	Global and overview maps;Global and overview maps;Biosynthesis of other secondary metabolites;Biosynthesis of other secondary metabolites;Biosynthesis of other secondary metabolites	ko01100//Metabolic pathways;ko01110//Biosynthesis of secondary metabolites;ko00940//Phenylpropanoid biosynthesis;ko00941//Flavonoid biosynthesis;ko00945//Stilbenoid, diarylheptanoid and gingerol biosynthesis	K00588;K00588;K00588;K00588;K00588	-	GO:0008171//O-methyltransferase activity	-	--
Solyc07g007270.3	51	75	52	172	90	147	6.053	8.828	6.368	21.698	11.293	15.963	7.083	16.318	1.204031798	0.000871383	0.026367884	--	XP_004242715.1 uncharacterized protein LOC101253390 [Solanum lycopersicum]	-	-	-	-	-	GO:0008083//growth factor activity	-	--
Solyc07g043230.3	75	110	46	204	177	143	5.446	7.921	3.446	15.744	13.587	9.5	5.604333333	12.94366667	1.207631688	0.000573325	0.01984626	ZIP3	XP_004243649.1 zinc transporter 5-like [Solanum lycopersicum]	-	-	-	-	GO:0005886//plasma membrane;GO:0016020//membrane;GO:0016021//integral component of membrane	GO:0005385//zinc ion transmembrane transporter activity;GO:0046873//metal ion transmembrane transporter activity	GO:0030001//metal ion transport;GO:0055085//transmembrane transport;GO:0071577//zinc II ion transmembrane transport	--
Solyc10g049600.2	43	50	34	106	102	82	3.579	4.127	2.92	9.377	8.975	6.244	3.542	8.198666667	1.210825094	0.000911553	0.02717886	VEP1	XP_004248770.1 3-oxo-Delta(4,5)-steroid 5-beta-reductase-like [Solanum lycopersicum]	-	-	-	-	-	-	-	--
Solyc01g086810.2	158	182	111	437	332	257	4.66	5.324	3.378	13.7	10.353	6.935	4.454	10.32933333	1.213573681	4.06E-05	0.003075347	RPM1	XP_015060252.1 disease resistance protein RPM1-like [Solanum pennellii]	Organismal Systems	Environmental adaptation	ko04626//Plant-pathogen interaction	K13457	-	GO:0005515//protein binding;GO:0043531//ADP binding	-	--
Solyc01g108020.3	99	179	78	159	373	290	17.117	30.691	13.914	29.219	68.182	45.874	20.574	47.75833333	1.21493018	0.001029004	0.029538629	GAT1	Thioredoxin superfamily protein [Source:Projected from Arabidopsis thaliana (AT2G15570) UniProtKB/TrEMBL;Acc:F4IIH6]	-	-	-	-	GO:0005737//cytoplasm	GO:0015035//protein disulfide oxidoreductase activity;GO:0016671//oxidoreductase activity, acting on a sulfur group of donors, disulfide as acceptor;GO:0047134//protein-disulfide reductase activity	GO:0006662//glycerol ether metabolic process;GO:0045454//cell redox homeostasis	--
Solyc01g091830.3	79	53	30	134	125	114	4.638	3.086	1.817	8.362	7.759	6.124	3.180333333	7.415	1.221268709	0.001756672	0.042284924	--	XP_004229855.1 uncharacterized protein LOC101264556 [Solanum lycopersicum]	-	-	-	-	-	-	-	--
Solyc08g062330.3	62	46	39	121	122	104	3.502	2.577	2.273	7.265	7.286	5.375	2.784	6.642	1.254458512	0.00030003	0.012475559	--	XP_004245062.1 ankyrin repeat-containing protein ITN1-like [Solanum lycopersicum]	-	-	-	-	GO:0016020//membrane;GO:0016021//integral component of membrane	GO:0005515//protein binding	-	--
Solyc09g082560.3	58	111	50	225	152	136	3.573	6.781	3.178	14.732	9.9	7.665	4.510666667	10.76566667	1.25502508	0.000824928	0.025398229	--	IQ-domain 19 [Source:Projected from Arabidopsis thaliana (AT4G14750) TAIR;Acc:AT4G14750]	-	-	-	-	-	GO:0005515//protein binding	-	--
Solyc04g014400.3	73	105	69	220	234	123	0.985	1.406	0.961	3.156	3.339	1.519	1.117333333	2.671333333	1.257500361	0.000406519	0.015355703	RBK1	KAH0684569.1 hypothetical protein KY289_022321 [Solanum tuberosum]	-	-	-	-	-	GO:0003824//catalytic activity;GO:0004672//protein kinase activity;GO:0005524//ATP binding;GO:0030246//carbohydrate binding	GO:0005975//carbohydrate metabolic process;GO:0006468//protein phosphorylation	--
Solyc04g079420.3	512	652	372	1144	1512	968	17.62	22.227	13.203	41.806	54.955	30.447	17.68333333	42.40266667	1.261764747	1.65E-07	6.26E-05	At4g33300	XP_004238189.1 probable disease resistance protein At4g33300 [Solanum lycopersicum]	-	-	-	-	-	GO:0043531//ADP binding	-	--
Solyc03g093560.1	169	87	51	220	235	281	21.587	11.02	6.739	29.868	31.735	32.839	13.11533333	31.48066667	1.263211618	0.000895033	0.02682939	ERF5	NP_001317374.2 ethylene response factor 5 [Solanum lycopersicum]	-	-	-	-	GO:0005634//nucleus	GO:0003677//DNA binding;GO:0003700//transcription factor activity, sequence-specific DNA binding	GO:0006351//transcription, DNA-templated;GO:0006355//regulation of transcription, DNA-templated;GO:0006952//defense response	AP2-EREBP
Solyc02g086880.3	105	230	103	263	421	365	7.056	15.328	7.142	18.786	29.912	22.442	9.842	23.71333333	1.268675052	7.44E-05	0.00484257	FDH1	Formate dehydrogenase, mitochondrial [Source:UniProtKB/TrEMBL;Acc:Q5NE18]	Metabolism;Metabolism;Metabolism	Global and overview maps;Global and overview maps;Carbohydrate metabolism	ko01100//Metabolic pathways;ko01200//Carbon metabolism;ko00630//Glyoxylate and dicarboxylate metabolism	K00122;K00122;K00122	GO:0005739//mitochondrion;GO:0009326//formate dehydrogenase complex;GO:0009507//chloroplast	GO:0008863//formate dehydrogenase (NAD+) activity;GO:0016491//oxidoreductase activity;GO:0016616//oxidoreductase activity, acting on the CH-OH group of donors, NAD or NADP as acceptor;GO:0051287//NAD binding	GO:0042183//formate catabolic process	--
Solyc03g083000.3	52	72	58	136	176	123	2.237	3.072	2.575	6.219	8.006	4.842	2.628	6.355666667	1.274078187	8.47E-05	0.005205645	--	XP_004234979.1 uncharacterized protein LOC101261694 [Solanum lycopersicum]	-	-	-	-	GO:0016021//integral component of membrane	-	-	--
Solyc01g106000.3	335	414	264	929	858	618	28.974	35.503	23.558	85.48	78.527	48.936	29.345	70.981	1.274318192	1.10E-07	4.56E-05	NIC1	XP_004230620.1 nicotinamidase 1 [Solanum lycopersicum]	-	-	-	-	-	GO:0003824//catalytic activity	-	--
Solyc07g053120.3	97	70	73	241	192	138	2.348	1.68	1.823	6.2	4.913	3.056	1.950333333	4.723	1.275982818	0.000198659	0.009235804	At4g03230	KAH0653590.1 hypothetical protein KY289_031268 [Solanum tuberosum]	-	-	-	-	-	GO:0004672//protein kinase activity;GO:0005524//ATP binding	GO:0006468//protein phosphorylation	--
Solyc01g100920.3	151	192	133	534	368	230	7.106	8.96	6.457	26.71	18.309	9.903	7.507666667	18.30733333	1.285985159	0.000136314	0.007088987	At1g09380	WAT1-related protein [Source:UniProtKB/TrEMBL;Acc:K4B1C3]	-	-	-	-	GO:0005886//plasma membrane;GO:0016020//membrane;GO:0016021//integral component of membrane	GO:0022857//transmembrane transporter activity	-	--
MSTRG.4966	39	33	37	94	95	74	0.947	0.795	0.927	2.426	2.439	1.644	0.889666667	2.169666667	1.286136609	0.000799441	0.025037964	--	-	-	-	-	-	-	-	-	--
Solyc03g120580.3	38	34	28	94	81	67	1.199	1.067	0.889	3.112	2.69	1.913	1.051666667	2.571666667	1.290026152	0.001179566	0.032246272	--	-	-	-	-	-	-	-	-	--
Solyc09g066010.3	43	56	28	110	97	101	1.936	2.501	1.301	5.265	4.618	4.161	1.912666667	4.681333333	1.291334028	0.000330384	0.01339132	WRKY21	Probable WRKY transcription factor 21 [Source:Projected from Arabidopsis thaliana (AT2G30590) UniProtKB/Swiss-Prot;Acc:O04336]	-	-	-	-	GO:0005634//nucleus	GO:0003677//DNA binding;GO:0003700//transcription factor activity, sequence-specific DNA binding;GO:0005516//calmodulin binding;GO:0043565//sequence-specific DNA binding	GO:0006355//regulation of transcription, DNA-templated;GO:0019760//glucosinolate metabolic process	WRKY
Solyc04g063210.3	90	123	89	236	232	273	3.275	4.439	3.341	9.128	8.925	9.089	3.685	9.047333333	1.295828007	3.76E-08	2.47E-05	At4g26220	XP_004237700.1 probable caffeoyl-CoA O-methyltransferase At4g26220 isoform X2 [Solanum lycopersicum]	Metabolism;Metabolism;Metabolism;Metabolism;Metabolism	Global and overview maps;Global and overview maps;Biosynthesis of other secondary metabolites;Biosynthesis of other secondary metabolites;Biosynthesis of other secondary metabolites	ko01100//Metabolic pathways;ko01110//Biosynthesis of secondary metabolites;ko00940//Phenylpropanoid biosynthesis;ko00941//Flavonoid biosynthesis;ko00945//Stilbenoid, diarylheptanoid and gingerol biosynthesis	K00588;K00588;K00588;K00588;K00588	-	GO:0008171//O-methyltransferase activity;GO:0008757//S-adenosylmethionine-dependent methyltransferase activity	-	--
Solyc04g007780.3	98	176	71	388	291	142	11.735	20.901	8.772	49.384	36.841	15.557	13.80266667	33.92733333	1.297501018	0.001949499	0.045696758	MLP43	XP_004237023.1 MLP-like protein 43 [Solanum lycopersicum]	-	-	-	-	-	-	GO:0006952//defense response	--
Solyc10g009110.1	113	76	32	224	139	175	15.858	10.577	4.633	33.411	20.623	22.469	10.356	25.501	1.300086952	0.001778808	0.042634187	ERF4	NP_001233796.2 ethylene response factor 3 [Solanum lycopersicum]	-	-	-	-	GO:0005634//nucleus	GO:0003677//DNA binding;GO:0003700//transcription factor activity, sequence-specific DNA binding	GO:0006351//transcription, DNA-templated;GO:0006355//regulation of transcription, DNA-templated;GO:0006952//defense response	AP2-EREBP
Solyc09g082230.1	45	61	27	124	111	87	7.612	10.233	4.712	22.295	19.851	13.465	7.519	18.537	1.301795073	0.000822035	0.025389975	yoaA	XP_004247573.1 uncharacterized protein LOC101247659 [Solanum lycopersicum]	-	-	-	-	-	GO:0008080//N-acetyltransferase activity;GO:0016747//transferase activity, transferring acyl groups other than amino-acyl groups	-	--
Solyc04g074760.3	50	89	68	148	172	191	2.328	4.11	3.267	7.326	8.468	8.138	3.235	7.977333333	1.30214085	1.22E-05	0.001376076	--	XP_004237951.1 uncharacterized protein LOC101266817 isoform X2 [Solanum lycopersicum]	-	-	-	-	-	-	-	--
Solyc02g032650.3	60	62	32	128	155	90	1.436	1.471	0.79	3.255	3.921	1.97	1.232333333	3.048666667	1.306785876	0.000778646	0.024593352	ROQ1	XP_010315689.1 TMV resistance protein N-like isoform X2 [Solanum lycopersicum]	-	-	-	-	-	GO:0003953//NAD+ nucleosidase activity;GO:0005515//protein binding;GO:0043531//ADP binding	GO:0007165//signal transduction	--
Solyc04g048900.3	106	193	102	431	346	189	4.789	8.647	4.755	20.697	16.527	7.812	6.063666667	15.012	1.307853843	0.000362447	0.014201231	CRT3	XP_004237555.1 calreticulin-3-like [Solanum lycopersicum]	Genetic Information Processing;Cellular Processes	Folding, sorting and degradation;Transport and catabolism	ko04141//Protein processing in endoplasmic reticulum;ko04145//Phagosome	K08057;K08057	GO:0005783//endoplasmic reticulum	GO:0005509//calcium ion binding;GO:0005515//protein binding;GO:0051082//unfolded protein binding	GO:0006457//protein folding	--
Solyc09g005080.1	310	190	117	614	465	425	8.51	5.172	3.314	17.915	13.495	10.674	5.665333333	14.028	1.308076588	7.46E-05	0.00484257	RLP32	Verticillium wilt disease resistance protein [Source:UniProtKB/TrEMBL;Acc:C4NAS6]	-	-	-	-	GO:0005886//plasma membrane;GO:0016020//membrane;GO:0016021//integral component of membrane	GO:0005515//protein binding	GO:0006955//immune response;GO:0050832//defense response to fungus;GO:0098542//defense response to other organism	--
Solyc06g071810.1	407	295	141	710	694	664	20.347	14.625	7.272	37.725	36.679	30.37	14.08133333	34.92466667	1.3104624	1.75E-05	0.001766131	SOBIR1	Leucine-rich repeat receptor-like kinase [Source:UniProtKB/TrEMBL;Acc:K4C8Q3]	-	-	-	-	GO:0005886//plasma membrane;GO:0016020//membrane;GO:0016021//integral component of membrane	GO:0004672//protein kinase activity;GO:0004674//protein serine/threonine kinase activity;GO:0005524//ATP binding;GO:0016301//kinase activity	GO:0006468//protein phosphorylation;GO:0006955//immune response;GO:0016310//phosphorylation;GO:0046777//protein autophosphorylation;GO:0098542//defense response to other organism	--
Solyc03g117980.3	808	773	548	1533	2138	1573	20.376	19.331	14.257	41.088	57	36.291	17.988	44.793	1.316238504	1.45E-10	2.32E-07	RBOHC	NP_001234271.2 whitefly-induced gp91-phox [Solanum lycopersicum]	Organismal Systems;Environmental Information Processing	Environmental adaptation;Signal transduction	ko04626//Plant-pathogen interaction;ko04016//MAPK signaling pathway - plant	K13447;K13447	GO:0016020//membrane;GO:0016021//integral component of membrane	GO:0004601//peroxidase activity;GO:0005509//calcium ion binding;GO:0016491//oxidoreductase activity;GO:0046872//metal ion binding;GO:0050664//oxidoreductase activity, acting on NAD(P)H, oxygen as acceptor	GO:0098869//cellular oxidant detoxification	--
Solyc03g007090.1	40	53	32	122	118	62	2.587	3.434	2.15	8.472	8.177	3.703	2.723666667	6.784	1.316586019	0.002134086	0.048350998	--	XP_004234157.1 uncharacterized protein LOC101245820 [Solanum lycopersicum]	-	-	-	-	-	-	GO:0045927//positive regulation of growth	--
Solyc12g038160.2	53	73	26	130	120	125	1.795	2.452	0.909	4.68	4.297	3.873	1.718666667	4.283333333	1.317444191	0.000393621	0.015044112	LIPF	XP_004252440.1 uncharacterized protein LOC101266611 [Solanum lycopersicum]	-	-	-	-	GO:0016021//integral component of membrane	GO:0016298//lipase activity	GO:0006629//lipid metabolic process;GO:0044255//cellular lipid metabolic process	--
Solyc02g083400.3	45	23	39	78	103	87	3.213	1.628	2.873	5.919	7.774	5.683	2.571333333	6.458666667	1.328719719	0.001436868	0.037405393	NIP1	XP_004232523.1 NEP1-interacting protein-like 1 [Solanum lycopersicum]	-	-	-	-	GO:0016021//integral component of membrane	-	-	--
Solyc11g065940.2	73	74	59	167	209	133	2.465	2.485	2.074	6.027	7.484	4.135	2.341333333	5.882	1.32897644	2.76E-05	0.00239648	EPSIN1	XP_004250952.1 epsin-3 [Solanum lycopersicum]	Cellular Processes	Transport and catabolism	ko04144//Endocytosis	K12471	-	-	-	--
Solyc04g039960.3	152	179	125	368	420	349	3.463	4.044	2.938	8.911	10.108	7.284	3.481666667	8.767666667	1.332414864	1.43E-09	1.52E-06	NCL2	XP_025886264.1 sodium/calcium exchanger NCL-like [Solanum lycopersicum]	-	-	-	-	-	-	-	--
Solyc03g033840.3	42	43	22	105	93	66	1.416	1.438	0.765	3.763	3.316	2.036	1.206333333	3.038333333	1.332651549	0.001606443	0.03997597	HSR4	XP_004234549.1 AAA-ATPase At3g50940-like [Solanum lycopersicum]	-	-	-	-	-	GO:0005524//ATP binding;GO:0016887//ATPase activity	-	--
Solyc10g078190.2	79	112	110	317	241	188	3.018	4.248	4.367	12.928	9.795	6.609	3.877666667	9.777333333	1.334252247	2.59E-05	0.00231422	DRM2	NP_001353597.1 DNA (cytosine-5)-methyltransferase [Solanum lycopersicum]	-	-	-	-	-	GO:0008168//methyltransferase activity	GO:0006306//DNA methylation	--
Solyc03g094160.3	66	56	32	99	162	124	2.732	2.299	1.367	4.356	7.09	4.696	2.132666667	5.380666667	1.335126443	0.000326528	0.013311367	AMC1	XP_004235205.1 metacaspase-1-like [Solanum lycopersicum]	-	-	-	-	-	GO:0004197//cysteine-type endopeptidase activity	-	--
Solyc08g079870.2	356	498	434	1046	1360	792	7.507	10.414	9.441	23.441	30.326	15.28	9.120666667	23.01566667	1.335405046	9.16E-08	4.02E-05	SBT1.8	KAG5593065.1 hypothetical protein H5410_043579 [Solanum commersonii]	-	-	-	-	GO:0048046//apoplast	GO:0004252//serine-type endopeptidase activity;GO:0008233//peptidase activity;GO:0008236//serine-type peptidase activity;GO:0016787//hydrolase activity	GO:0006508//proteolysis;GO:0045087//innate immune response	--
Solyc06g071820.3	202	236	191	537	546	493	7.798	9.035	7.607	22.033	22.284	17.412	8.146666667	20.57633333	1.336704135	1.73E-12	3.88E-09	BT1	KAG5602451.1 hypothetical protein H5410_033821 [Solanum commersonii]	-	-	-	-	-	GO:0005515//protein binding	-	TAZ
Solyc04g079350.1	83	63	31	166	164	108	8.168	6.148	3.148	17.363	17.063	9.724	5.821333333	14.71666667	1.338029402	0.000849075	0.025918519	--	XP_004238183.1 uncharacterized protein LOC101262614 [Solanum lycopersicum]	-	-	-	-	GO:0005886//plasma membrane	-	-	--
Solyc04g079210.3	438	511	280	817	1265	1002	8.019	9.278	5.289	15.898	24.485	16.784	7.528666667	19.05566667	1.339753792	1.04E-08	7.50E-06	PLP2	BBG95272.1 phospholipase A 2A, partial [Prunus dulcis]	-	-	-	-	-	-	GO:0006629//lipid metabolic process	--
Solyc05g050380.3	85	87	45	215	175	151	3.058	3.103	1.67	8.22	6.655	4.969	2.610333333	6.614666667	1.341434409	4.90E-05	0.003503832	CNGC13	XP_010321516.1 cyclic nucleotide-gated ion channel 1 isoform X2 [Solanum lycopersicum]	Organismal Systems	Environmental adaptation	ko04626//Plant-pathogen interaction	K05391	GO:0016020//membrane	GO:0005216//ion channel activity	GO:0006811//ion transport;GO:0055085//transmembrane transport	--
Solyc01g065700.3	118	215	151	513	429	264	6.994	12.637	9.234	32.317	26.882	14.316	9.621666667	24.505	1.348717422	3.15E-05	0.002596759	At3g05640	XP_004229276.1 probable protein phosphatase 2C 34 [Solanum lycopersicum]	-	-	-	-	GO:0005634//nucleus;GO:0005737//cytoplasm	GO:0004722//protein serine/threonine phosphatase activity;GO:0016791//phosphatase activity	GO:0000226//microtubule cytoskeleton organization;GO:0009819//drought recovery;GO:0045926//negative regulation of growth	--
Solyc11g008540.2	381	414	251	1153	620	879	9.15	9.862	6.223	29.448	15.748	19.322	8.411666667	21.506	1.35427563	2.01E-07	6.91E-05	At3g03300	NP_001316342.1 endoribonuclease Dicer 2c [Solanum lycopersicum]	-	-	-	-	-	GO:0003676//nucleic acid binding;GO:0004525//ribonuclease III activity;GO:0005515//protein binding;GO:0005524//ATP binding;GO:0016891//endoribonuclease activity, producing 5'-phosphomonoesters	GO:0006396//RNA processing	--
Solyc05g053990.3	72	97	47	187	219	136	1.805	2.395	1.208	4.957	5.773	3.101	1.802666667	4.610333333	1.354738412	7.70E-05	0.004933954	R1B-16	XP_019069402.1 LOW QUALITY PROTEIN: putative late blight resistance protein homolog R1A-3 [Solanum lycopersicum]	-	-	-	-	-	GO:0043531//ADP binding	-	--
Solyc04g064530.1	114	86	50	188	244	203	10.462	7.827	4.734	18.338	23.674	17.045	7.674333333	19.68566667	1.359032236	2.36E-05	0.002133378	--	XP_004237719.1 uncharacterized protein LOC101258062 [Solanum lycopersicum]	-	-	-	-	GO:0016021//integral component of membrane	-	-	--
Solyc09g074040.1	21	36	29	74	78	67	3.144	5.346	4.48	11.777	12.348	9.179	4.323333333	11.10133333	1.360516984	0.000936206	0.027655797	--	TMW83343.1 hypothetical protein EJD97_001996 [Solanum chilense]	-	-	-	-	-	-	-	--
Solyc12g094620.2	10331	17367	9152	34134	34344	24595	368.929	615.032	337.194	1295.59	1296.639	803.566	440.385	1131.931667	1.361949632	4.16E-09	3.58E-06	CAT1	TMW86915.1 hypothetical protein EJD97_020699 [Solanum chilense]	Metabolism;Metabolism;Metabolism;Environmental Information Processing;Cellular Processes;Metabolism;Metabolism	Global and overview maps;Global and overview maps;Global and overview maps;Signal transduction;Transport and catabolism;Carbohydrate metabolism;Amino acid metabolism	ko01100//Metabolic pathways;ko01110//Biosynthesis of secondary metabolites;ko01200//Carbon metabolism;ko04016//MAPK signaling pathway - plant;ko04146//Peroxisome;ko00630//Glyoxylate and dicarboxylate metabolism;ko00380//Tryptophan metabolism	K03781;K03781;K03781;K03781;K03781;K03781;K03781	GO:0005737//cytoplasm;GO:0005777//peroxisome;GO:0005886//plasma membrane	GO:0004096//catalase activity;GO:0004601//peroxidase activity;GO:0016491//oxidoreductase activity;GO:0020037//heme binding;GO:0046872//metal ion binding	GO:0006979//response to oxidative stress;GO:0042221//response to chemical;GO:0042542//response to hydrogen peroxide;GO:0042744//hydrogen peroxide catabolic process;GO:0051716//cellular response to stimulus;GO:0098869//cellular oxidant detoxification	--
Solyc05g007510.3	146	223	105	471	395	336	3.559	5.376	2.642	12.154	10.153	7.466	3.859	9.924333333	1.362743149	1.27E-06	0.000311755	RDR1	RNA-dependent RNA polymerase [Source:UniProtKB/TrEMBL;Acc:Q9ZR58]	-	-	-	-	GO:0005634//nucleus;GO:0031380//nuclear RNA-directed RNA polymerase complex	GO:0003676//nucleic acid binding;GO:0003723//RNA binding;GO:0003968//RNA-directed RNA polymerase activity;GO:0016740//transferase activity;GO:0016779//nucleotidyltransferase activity	GO:0001172//transcription, RNA-templated;GO:0009615//response to virus;GO:0009751//response to salicylic acid;GO:0010025//wax biosynthetic process;GO:0010629//negative regulation of gene expression;GO:0030422//production of siRNA involved in RNA interference;GO:0031047//gene silencing by RNA;GO:0060148//positive regulation of posttranscriptional gene silencing;GO:0070919//production of siRNA invo…	--
Solyc08g078780.2	113	100	60	230	257	207	3.654	3.207	2.002	7.906	8.787	6.125	2.954333333	7.606	1.364305326	2.57E-06	0.000529269	--	XP_019070914.1 uncharacterized protein LOC101253112 [Solanum lycopersicum]	-	-	-	-	GO:0016020//membrane;GO:0016021//integral component of membrane	-	-	--
Solyc02g069800.1	100	161	79	421	265	165	9.314	14.871	7.591	41.677	26.094	14.06	10.592	27.277	1.364709954	0.000421609	0.015748654	CXE15	NP_001316666.1 Abhydrolase superfamily protein [Solanum lycopersicum]	-	-	-	-	-	GO:0016787//hydrolase activity	-	--
Solyc01g109110.3	91	46	36	119	192	130	2.048	1.028	0.83	2.85	4.58	2.679	1.302	3.369666667	1.371876436	0.000896676	0.026842658	XLG1	XLG2 [Source:Projected from Arabidopsis thaliana (AT4G34390) UniProtKB/TrEMBL;Acc:A0A178V358]	-	-	-	-	GO:0005634//nucleus;GO:0005834//heterotrimeric G-protein complex	GO:0001664//G-protein coupled receptor binding;GO:0003924//GTPase activity;GO:0005525//GTP binding;GO:0019001//guanyl nucleotide binding;GO:0031683//G-protein beta/gamma-subunit complex binding	GO:0007165//signal transduction;GO:0007186//G-protein coupled receptor signaling pathway;GO:0007188//adenylate cyclase-modulating G-protein coupled receptor signaling pathway;GO:0042742//defense response to bacterium	--
Solyc03g082690.3	96	114	53	236	249	186	2.716	3.198	1.547	7.095	7.446	4.814	2.487	6.451666667	1.375265394	1.08E-05	0.001261937	PUB44	RING-type E3 ubiquitin transferase [Source:UniProtKB/TrEMBL;Acc:K4BI45]	-	-	-	-	-	GO:0004842//ubiquitin-protein transferase activity;GO:0005515//protein binding;GO:0016874//ligase activity	GO:0016567//protein ubiquitination	--
Solyc04g072030.1	92	174	80	368	255	263	4.259	7.988	3.821	18.107	12.48	11.139	5.356	13.90866667	1.376756259	1.31E-05	0.001432015	DRP4C	XP_004237838.1 dynamin-related protein 4C [Solanum lycopersicum]	-	-	-	-	GO:0005737//cytoplasm;GO:0016020//membrane	GO:0003924//GTPase activity;GO:0005525//GTP binding;GO:0008017//microtubule binding	GO:0000266//mitochondrial fission	--
Solyc09g075820.3	143	95	81	379	248	190	6.757	4.451	3.949	19.033	12.388	8.213	5.052333333	13.21133333	1.386754345	8.99E-05	0.005431148	STP13	Hexose transporter [Source:UniProtKB/TrEMBL;Acc:Q9STA8]	-	-	-	-	GO:0005887//integral component of plasma membrane;GO:0009506//plasmodesma;GO:0016020//membrane;GO:0016021//integral component of membrane	GO:0005351//sugar:proton symporter activity;GO:0005355//glucose transmembrane transporter activity;GO:0005358//high-affinity hydrogen:glucose symporter activity;GO:0015144//carbohydrate transmembrane transporter activity;GO:0015145//monosaccharide transmembrane transporter activity;GO:0015293//symporter activity;GO:0022857//transmembrane transporter activity	GO:0006817//phosphate ion transport;GO:0008643//carbohydrate transport;GO:0008645//hexose transport;GO:0009414//response to water deprivation;GO:0009651//response to salt stress;GO:0009737//response to abscisic acid;GO:0015749//monosaccharide transport;GO:0050896//response to stimulus;GO:0055085//transmembrane transport	--
Solyc09g059170.2	72	71	57	256	103	159	4.794	4.688	3.916	18.117	7.251	9.686	4.466	11.68466667	1.387561422	0.000288388	0.012127893	RT	XP_004247056.1 anthocyanidin 3-O-glucosyltransferase [Solanum lycopersicum]	Metabolism;Metabolism	Global and overview maps;Biosynthesis of other secondary metabolites	ko01110//Biosynthesis of secondary metabolites;ko00944//Flavone and flavonol biosynthesis	K22772;K22772	-	GO:0008194//UDP-glycosyltransferase activity	-	--
Solyc03g111793.1	122	88	58	237	260	194	5.975	4.274	2.931	12.337	13.462	8.693	4.393333333	11.49733333	1.387911415	1.21E-05	0.001371482	SOBIR1	Leucine-rich repeat receptor-like kinase [Source:UniProtKB/TrEMBL;Acc:A0A0M3L7B4]	-	-	-	-	GO:0005886//plasma membrane;GO:0016020//membrane;GO:0016021//integral component of membrane	GO:0004672//protein kinase activity;GO:0004674//protein serine/threonine kinase activity;GO:0005515//protein binding;GO:0005524//ATP binding;GO:0016301//kinase activity	GO:0006468//protein phosphorylation;GO:0006955//immune response;GO:0016310//phosphorylation;GO:0098542//defense response to other organism	--
Solyc08g068690.1	239	171	102	450	503	372	31.035	22.02	13.679	62.108	69.054	44.224	22.24466667	58.462	1.394039705	3.18E-06	0.00058316	THT4	XP_004245283.1 tyramine N-feruloyltransferase 4/11 [Solanum lycopersicum]	-	-	-	-	-	GO:0008080//N-acetyltransferase activity	GO:0006591//ornithine metabolic process	--
Solyc03g007920.3	102	203	93	308	466	261	6.509	12.844	6.122	20.872	31.427	15.24	8.491666667	22.513	1.406638672	2.94E-05	0.002532533	QCT	XP_015067495.1 glutaminyl-peptide cyclotransferase-like [Solanum pennellii]	-	-	-	-	-	GO:0016603//glutaminyl-peptide cyclotransferase activity	GO:0017186//peptidyl-pyroglutamic acid biosynthetic process, using glutaminyl-peptide cyclotransferase	--
Solyc01g005755.1	97	164	87	404	284	220	5.693	9.506	5.289	25.18	17.585	11.811	6.829333333	18.192	1.413487502	1.62E-05	0.001701599	CF-9	XP_004228617.1 receptor-like protein Cf-9 [Solanum lycopersicum]	-	-	-	-	-	GO:0005515//protein binding	-	--
Solyc10g055800.2	169	136	106	212	446	445	6.678	5.329	4.321	8.903	18.631	16.072	5.442666667	14.53533333	1.41717857	4.62E-06	0.000732403	CHTB3	XP_004248637.1 endochitinase 4 [Solanum lycopersicum]	Metabolism;Environmental Information Processing;Metabolism	Global and overview maps;Signal transduction;Carbohydrate metabolism	ko01100//Metabolic pathways;ko04016//MAPK signaling pathway - plant;ko00520//Amino sugar and nucleotide sugar metabolism	K20547;K20547;K20547	-	GO:0004568//chitinase activity;GO:0008061//chitin binding	GO:0005975//carbohydrate metabolic process;GO:0006032//chitin catabolic process;GO:0016998//cell wall macromolecule catabolic process	--
Solyc03g095770.3	92	52	44	178	136	188	6.1	3.419	3.01	12.544	9.533	11.404	4.176333333	11.16033333	1.418071348	4.02E-05	0.003060386	WRKY70	WRKY DNA-binding transcription factor 70 [Source:UniProtKB/Swiss-Prot;Acc:K4BIZ9]	-	-	-	-	GO:0005634//nucleus	GO:0003677//DNA binding;GO:0003700//transcription factor activity, sequence-specific DNA binding;GO:0043565//sequence-specific DNA binding	GO:0002215//defense response to nematode;GO:0006355//regulation of transcription, DNA-templated;GO:0006952//defense response;GO:0009624//response to nematode;GO:0009625//response to insect;GO:0009751//response to salicylic acid;GO:0009753//response to jasmonic acid;GO:2000068//regulation of defense response to insect	WRKY
Solyc08g078040.3	147	112	52	323	218	285	4.109	3.11	1.493	9.572	6.442	7.271	2.904	7.761666667	1.418325023	3.51E-05	0.002826104	MO2	XP_015085148.1 monooxygenase 2-like [Solanum pennellii]	-	-	-	-	-	GO:0071949//FAD binding	-	--
Solyc06g082010.3	361	459	246	804	1101	924	10.12	12.76	7.115	23.956	32.631	23.699	9.998333333	26.762	1.420426406	9.65E-11	1.66E-07	At5g58620	XP_004242521.1 zinc finger CCCH domain-containing protein 66 isoform X1 [Solanum lycopersicum]	-	-	-	-	-	GO:0005515//protein binding;GO:0046872//metal ion binding	-	C3H
Solyc08g023270.3	44	46	53	117	123	147	3.825	3.965	4.753	10.81	11.304	11.691	4.181	11.26833333	1.430354198	4.25E-06	0.000689307	--	XP_004244861.1 uncharacterized protein LOC101267725 [Solanum lycopersicum]	-	-	-	-	-	-	-	--
Solyc05g007770.3	50	47	30	96	151	90	2.33	2.172	1.442	4.754	7.438	3.836	1.981333333	5.342666667	1.431088394	0.000219962	0.009957079	NAP1	NAC domain-containing protein 1 [Source:UniProtKB/Swiss-Prot;Acc:K4BWV2]	-	-	-	-	GO:0005634//nucleus	GO:0003677//DNA binding;GO:0043565//sequence-specific DNA binding	GO:0006355//regulation of transcription, DNA-templated;GO:0010150//leaf senescence;GO:0031155//regulation of fruiting body development	NAC
Solyc09g090070.2	94	170	102	273	377	332	2.884	5.172	3.229	8.903	12.229	9.319	3.761666667	10.15033333	1.432083188	7.11E-08	3.31E-05	PHT1-4	KAA8527764.1 hypothetical protein F0562_035367 [Nyssa sinensis]	-	-	-	-	GO:0016020//membrane;GO:0016021//integral component of membrane	GO:0005315//inorganic phosphate transmembrane transporter activity;GO:0015293//symporter activity;GO:0022857//transmembrane transporter activity	GO:0006817//phosphate ion transport;GO:0050896//response to stimulus;GO:0055085//transmembrane transport	--
Solyc04g050620.3	74	103	50	125	339	136	3.693	5.098	2.575	6.631	17.888	6.21	3.788666667	10.243	1.434876198	0.000951206	0.027945361	CYP71AU50	XP_004237505.1 cytochrome P450 CYP736A12 [Solanum lycopersicum]	-	-	-	-	GO:0016020//membrane	GO:0004497//monooxygenase activity;GO:0005506//iron ion binding;GO:0016705//oxidoreductase activity, acting on paired donors, with incorporation or reduction of molecular oxygen;GO:0016709//oxidoreductase activity, acting on paired donors, with incorporation or reduction of molecular oxygen, NAD(P)H as one donor, and incorporation of one atom of oxygen;GO:0020037//heme binding	-	--
Solyc04g077270.3	158	153	164	395	452	446	4.641	4.457	4.97	12.333	14.038	11.987	4.689333333	12.786	1.44711026	2.57E-13	7.18E-10	At4g27290	XP_010320274.1 G-type lectin S-receptor-like serine/threonine-protein kinase At4g27290 [Solanum lycopersicum]	-	-	-	-	-	GO:0004672//protein kinase activity;GO:0004674//protein serine/threonine kinase activity;GO:0005524//ATP binding	GO:0006468//protein phosphorylation;GO:0048544//recognition of pollen	--
Solyc09g075920.1	37	37	25	84	111	71	1.471	1.459	1.026	3.55	4.666	2.583	1.318666667	3.599666667	1.448783392	0.000274494	0.011759057	LECRK1	Serine/threonine-protein kinase [Source:UniProtKB/TrEMBL;Acc:K4CVG9]	-	-	-	-	GO:0005886//plasma membrane;GO:0016021//integral component of membrane	GO:0004672//protein kinase activity;GO:0004674//protein serine/threonine kinase activity;GO:0005524//ATP binding	GO:0006468//protein phosphorylation;GO:0048544//recognition of pollen	--
Solyc10g055770.2	14	43	28	64	66	105	0.713	2.172	1.472	3.465	3.554	4.894	1.452333333	3.971	1.451129748	0.001729311	0.041942349	MFSD14B	XP_004248636.1 hippocampus abundant transcript-like protein 1 [Solanum lycopersicum]	-	-	-	-	GO:0016021//integral component of membrane	GO:0005215//transporter activity;GO:0022857//transmembrane transporter activity	GO:0055085//transmembrane transport	--
Solyc10g009550.3	72	50	25	156	119	126	4.678	3.222	1.676	10.773	8.174	7.49	3.192	8.812333333	1.465063416	0.000184068	0.008738048	WRKY30	XP_004248079.1 probable WRKY transcription factor 30 [Solanum lycopersicum]	-	-	-	-	GO:0005634//nucleus	GO:0003700//transcription factor activity, sequence-specific DNA binding;GO:0043565//sequence-specific DNA binding	GO:0006355//regulation of transcription, DNA-templated	WRKY
Solyc05g051570.3	26	43	36	94	111	82	2.34	3.838	3.343	8.993	10.563	6.753	3.173666667	8.769666667	1.466371399	0.000115028	0.006272281	RABH1E	XP_004240017.1 ras-related protein RABH1e [Solanum lycopersicum]	-	-	-	-	GO:0005794//Golgi apparatus;GO:0005829//cytosol	GO:0003924//GTPase activity;GO:0005525//GTP binding	GO:0006886//intracellular protein transport;GO:0006890//retrograde vesicle-mediated transport, Golgi to ER;GO:0006891//intra-Golgi vesicle-mediated transport;GO:0032482//Rab protein signal transduction;GO:0042147//retrograde transport, endosome to Golgi	--
Solyc11g011210.2	26	29	31	116	61	58	2.92	3.23	3.592	13.846	7.242	5.959	3.247333333	9.015666667	1.473178694	0.001509531	0.038498527	RSI-1	Protein RSI-1 [Source:UniProtKB/Swiss-Prot;Acc:P47926]	-	-	-	-	GO:0005576//extracellular region	-	-	--
Solyc01g108800.3	39	54	28	100	77	164	1.479	2.031	1.096	4.032	3.088	5.692	1.535333333	4.270666667	1.475909387	0.000151099	0.007661837	CHY1	XP_010315275.1 3-hydroxyisobutyryl-CoA hydrolase 1-like [Solanum lycopersicum]	Metabolism;Metabolism;Metabolism;Metabolism;Metabolism	Global and overview maps;Global and overview maps;Amino acid metabolism;Metabolism of other amino acids;Carbohydrate metabolism	ko01100//Metabolic pathways;ko01200//Carbon metabolism;ko00280//Valine, leucine and isoleucine degradation;ko00410//beta-Alanine metabolism;ko00640//Propanoate metabolism	K05605;K05605;K05605;K05605;K05605	-	GO:0003860//3-hydroxyisobutyryl-CoA hydrolase activity	-	--
Solyc03g123460.3	61	59	38	51	202	192	7.708	7.393	4.954	6.849	26.985	22.196	6.685	18.67666667	1.482237526	0.001687779	0.041248212	FLZ17	XP_004235538.1 uncharacterized protein LOC101249443 [Solanum lycopersicum]	-	-	-	-	-	-	-	--
Solyc04g082050.3	81	96	100	208	363	194	6.199	7.303	7.927	16.955	29.437	13.607	7.143	19.99966667	1.485373928	5.99E-06	0.000864838	--	XP_025886677.1 ganglioside-induced differentiation-associated protein 2 [Solanum lycopersicum]	-	-	-	-	-	-	-	--
Solyc01g105410.3	84	101	92	198	287	294	9.559	11.398	10.802	23.949	34.529	30.61	10.58633333	29.696	1.488065629	3.87E-09	3.46E-06	EXL2	XP_004230631.1 protein EXORDIUM-like 2 [Solanum lycopersicum]	-	-	-	-	-	-	-	--
Solyc12g008500.2	61	61	24	154	156	91	1.829	1.814	0.742	4.908	4.945	2.496	1.461666667	4.116333333	1.493745472	0.000341039	0.013642795	RLK5	XP_004251639.1 receptor-like protein kinase 5 [Solanum lycopersicum]	-	-	-	-	-	GO:0004672//protein kinase activity;GO:0005515//protein binding;GO:0005524//ATP binding	GO:0006468//protein phosphorylation	--
Solyc10g050110.1	88	122	93	327	318	194	6.217	8.547	6.778	24.552	23.75	12.538	7.180666667	20.28	1.497867954	8.08E-07	0.000228881	At4g06744	XP_004248758.1 uncharacterized protein At4g06744-like [Solanum lycopersicum]	-	-	-	-	-	-	-	--
Solyc10g008400.2	94	101	40	132	346	180	6.794	7.239	2.983	10.14	26.438	11.902	5.672	16.16	1.51049776	0.000332941	0.01339132	RMA1H1	KAG5579200.1 hypothetical protein H5410_049827, partial [Solanum commersonii]	Genetic Information Processing	Folding, sorting and degradation	ko04141//Protein processing in endoplasmic reticulum	K10666	-	GO:0046872//metal ion binding	-	--
Solyc07g007760.3	76	122	60	281	238	222	21.236	33.805	17.297	83.452	70.307	56.752	24.11266667	70.17033333	1.541070006	1.19E-07	4.74E-05	SD2	NP_001333453.1 defensin-like protein precursor [Solanum lycopersicum]	-	-	-	-	-	-	GO:0006952//defense response	--
Solyc08g068770.2	53	26	17	69	110	100	6.437	3.132	2.13	8.907	14.124	11.112	3.899666667	11.381	1.54520461	0.000820529	0.025378521	THT4	NP_001316134.1 N-hydroxycinnamoyl-CoA:tyramine N-hydroxycinnamoyl transferase [Solanum lycopersicum]	-	-	-	-	-	GO:0008080//N-acetyltransferase activity	-	--
Solyc08g068860.3	95	82	37	274	215	121	5.176	4.431	2.08	15.869	12.385	6.032	3.895666667	11.42866667	1.552714957	0.000163712	0.008135407	nep2	XP_004245293.1 aspartyl protease AED1-like [Solanum lycopersicum]	-	-	-	-	-	GO:0004190//aspartic-type endopeptidase activity	GO:0006508//proteolysis;GO:0030163//protein catabolic process	--
Solyc11g066950.2	90	108	41	306	235	141	16.312	19.411	7.667	58.947	45.029	23.381	14.46333333	42.45233333	1.553443766	8.23E-05	0.005156927	At5g22580	XP_004251022.1 stress-response A/B barrel domain-containing protein At5g22580 [Solanum lycopersicum]	-	-	-	-	GO:0009507//chloroplast	-	-	--
Solyc06g075360.3	38	35	29	117	96	83	4.144	3.785	3.262	13.56	11.067	8.28	3.730333333	10.969	1.55605555	2.62E-05	0.00231422	TET4	XP_004241266.1 tetraspanin-3 [Solanum lycopersicum]	-	-	-	-	GO:0005886//plasma membrane;GO:0009506//plasmodesma;GO:0016021//integral component of membrane	-	-	--
Solyc08g007240.3	63	56	63	80	239	231	3.529	3.111	3.641	4.763	14.154	11.839	3.427	10.252	1.580887287	9.37E-05	0.005573542	NUDT8	nudix hydrolase homolog 8 [Source:Projected from Arabidopsis thaliana (AT5G47240) TAIR;Acc:AT5G47240]	-	-	-	-	-	GO:0016787//hydrolase activity	-	--
Solyc12g008660.1	33	34	22	78	97	90	2.544	2.599	1.75	6.39	7.905	6.347	2.297666667	6.880666667	1.58237884	1.98E-05	0.001904497	At2g19810	XP_004251650.1 zinc finger CCCH domain-containing protein 20 [Solanum lycopersicum]	-	-	-	-	-	GO:0046872//metal ion binding	-	C3H
Solyc04g078770.3	21	19	12	53	55	47	1.82	1.633	1.073	4.883	5.041	3.728	1.508666667	4.550666667	1.59280383	0.000865307	0.026239255	HSFB4	Heat stress transcription factor B-4 [Source:Projected from Arabidopsis thaliana (AT1G46264) UniProtKB/Swiss-Prot;Acc:Q9C635]	-	-	-	-	GO:0005634//nucleus	GO:0000978//RNA polymerase II core promoter proximal region sequence-specific DNA binding;GO:0003700//transcription factor activity, sequence-specific DNA binding;GO:0043565//sequence-specific DNA binding	GO:0006355//regulation of transcription, DNA-templated;GO:0034605//cellular response to heat;GO:0061408//positive regulation of transcription from RNA polymerase II promoter in response to heat stress	HSF
Solyc12g087810.2	50	21	13	78	78	100	2.898	1.207	0.777	4.805	4.779	5.302	1.627333333	4.962	1.608411941	0.000982063	0.028450801	--	NP_001352611.1 MADS-box transcription factor MBP15 [Solanum lycopersicum]	-	-	-	-	GO:0005634//nucleus	GO:0003700//transcription factor activity, sequence-specific DNA binding	GO:0006355//regulation of transcription, DNA-templated	--
Solyc12g096710.2	43	38	14	105	111	68	1.564	1.371	0.525	4.059	4.269	2.263	1.153333333	3.530333333	1.613994872	0.000421852	0.015748654	At1g27190	XP_025884309.1 probably inactive leucine-rich repeat receptor-like protein kinase At5g48380 [Solanum lycopersicum]	-	-	-	-	GO:0016021//integral component of membrane	GO:0004672//protein kinase activity;GO:0005524//ATP binding	GO:0006468//protein phosphorylation	--
Solyc04g057940.3	38	31	16	111	71	76	0.701	0.567	0.304	2.175	1.384	1.282	0.524	1.613666667	1.622703877	0.000201299	0.00930638	CERBERUS	XP_010319718.1 putative E3 ubiquitin-protein ligase LIN-1 isoform X2 [Solanum lycopersicum]	-	-	-	-	-	GO:0004842//ubiquitin-protein transferase activity;GO:0005515//protein binding	GO:0016567//protein ubiquitination	--
Solyc03g093610.1	33	32	30	91	99	103	4.25	4.087	3.986	12.456	13.479	12.136	4.107666667	12.69033333	1.627338946	2.16E-06	0.000465399	ERF1	NP_001316388.2 ethylene response factor A.2 [Solanum lycopersicum]	-	-	-	-	GO:0005634//nucleus	GO:0003677//DNA binding;GO:0003700//transcription factor activity, sequence-specific DNA binding	GO:0006351//transcription, DNA-templated;GO:0006355//regulation of transcription, DNA-templated;GO:0006952//defense response;GO:0009835//fruit ripening;GO:0009873//ethylene-activated signaling pathway	AP2-EREBP
Solyc04g074000.3	93	133	85	408	367	163	0.951	1.342	0.892	4.418	3.955	1.517	1.061666667	3.296666667	1.634677149	7.75E-06	0.001013959	MIK2	XP_010320167.1 MDIS1-interacting receptor like kinase 2-like [Solanum lycopersicum]	-	-	-	-	-	GO:0004672//protein kinase activity;GO:0004713//protein tyrosine kinase activity;GO:0005515//protein binding;GO:0005524//ATP binding	GO:0006468//protein phosphorylation	--
Solyc06g053610.3	24	19	8	61	44	52	1.731	1.359	0.595	4.675	3.354	3.431	1.228333333	3.82	1.63687052	0.001530332	0.038792094	MYB15	THM18 protein [Source:UniProtKB/TrEMBL;Acc:Q40174]	-	-	-	-	GO:0005634//nucleus	GO:0000976//transcription regulatory region sequence-specific DNA binding;GO:0043565//sequence-specific DNA binding;GO:0044212//transcription regulatory region DNA binding	GO:0010597//green leaf volatile biosynthetic process;GO:0030154//cell differentiation	ARR-B
Solyc01g107090.2	51	30	12	65	115	109	6.782	3.956	1.646	9.187	16.168	13.261	4.128	12.872	1.640721355	0.000750481	0.023940456	--	XP_010315179.1 uncharacterized protein LOC104645408 [Solanum lycopersicum]	-	-	-	-	-	-	-	--
Solyc05g050130.3	68	82	32	214	197	146	2.619	3.132	1.272	8.765	8.021	5.144	2.341	7.31	1.642746472	3.41E-06	0.000605854	CHIT3	XP_004240090.1 acidic endochitinase [Solanum lycopersicum]	Metabolism;Metabolism	Global and overview maps;Carbohydrate metabolism	ko01100//Metabolic pathways;ko00520//Amino sugar and nucleotide sugar metabolism	K01183;K01183	GO:0005576//extracellular region	GO:0004553//hydrolase activity, hydrolyzing O-glycosyl compounds;GO:0004568//chitinase activity	GO:0005975//carbohydrate metabolic process	--
Solyc09g091510.3	65	40	64	282	82	161	4.203	2.565	4.269	19.38	5.605	9.524	3.679	11.503	1.644624586	0.000338998	0.013585454	CHS1B	NP_001234033.2 chalcone synthase 1 [Solanum lycopersicum]	Metabolism;Metabolism;Metabolism;Metabolism;Organismal Systems	Global and overview maps;Global and overview maps;Biosynthesis of other secondary metabolites;Biosynthesis of other secondary metabolites;Environmental adaptation	ko01100//Metabolic pathways;ko01110//Biosynthesis of secondary metabolites;ko00941//Flavonoid biosynthesis;ko00960//Tropane, piperidine and pyridine alkaloid biosynthesis;ko04712//Circadian rhythm - plant	K00660;K00660;K00660;K00660;K00660	-	GO:0016210//naringenin-chalcone synthase activity;GO:0016740//transferase activity;GO:0016746//transferase activity, transferring acyl groups;GO:0016747//transferase activity, transferring acyl groups other than amino-acyl groups	GO:0009058//biosynthetic process;GO:0009813//flavonoid biosynthetic process;GO:0030639//polyketide biosynthetic process	--
Solyc07g021340.3	31	21	24	114	67	52	5.684	3.819	4.54	22.218	12.989	8.724	4.681	14.64366667	1.645388169	0.000599713	0.02050578	--	TMW82845.1 hypothetical protein EJD97_004491 [Solanum chilense]	-	-	-	-	-	-	-	--
Solyc11g069020.2	32	50	36	113	154	100	1.151	1.784	1.336	4.32	5.857	3.291	1.423666667	4.489333333	1.656889823	3.98E-06	0.000673845	R1A-10	XP_025883969.1 putative late blight resistance protein homolog R1A-10 [Solanum lycopersicum]	-	-	-	-	-	GO:0043531//ADP binding	GO:0006952//defense response;GO:0006955//immune response;GO:0098542//defense response to other organism	--
Solyc07g008560.3	78	97	64	232	294	219	3.011	3.733	2.563	9.57	12.079	7.793	3.102333333	9.814	1.661487565	4.90E-10	6.85E-07	PAP27	Purple acid phosphatase [Source:UniProtKB/TrEMBL;Acc:K4CBX5]	-	-	-	-	-	GO:0003993//acid phosphatase activity;GO:0016787//hydrolase activity;GO:0046872//metal ion binding	-	--
Solyc01g103650.3	48	62	30	110	195	133	2.296	2.941	1.48	5.592	9.86	5.82	2.239	7.090666667	1.663066748	4.84E-06	0.000755756	EMB8	XP_004230460.1 phospholipase ABHD3 isoform X2 [Solanum lycopersicum]	-	-	-	-	GO:0016021//integral component of membrane	-	GO:0044255//cellular lipid metabolic process	--
Solyc10g055760.2	86	36	32	198	138	149	6.145	2.551	2.359	15.036	10.424	9.74	3.685	11.73333333	1.670876404	4.47E-05	0.003297429	NAC022	NAC domain containing protein 36 [Source:Projected from Arabidopsis thaliana (AT2G17040) UniProtKB/TrEMBL;Acc:F4IME8]	-	-	-	-	GO:0005634//nucleus	GO:0003677//DNA binding	GO:0006355//regulation of transcription, DNA-templated	NAC
Solyc12g010545.1	27	39	11	102	79	60	6.168	8.835	2.592	24.764	19.078	12.539	5.865	18.79366667	1.680043552	0.000489239	0.017674258	--	KAG5569375.1 hypothetical protein H5410_059141, partial [Solanum commersonii]	-	-	-	-	-	-	-	--
Solyc11g068710.2	25	27	6	51	72	63	2.617	2.802	0.648	5.673	7.967	6.033	2.022333333	6.557666667	1.697161759	0.001155968	0.031795527	At2g27310	XP_004251078.1 F-box protein At2g27310 [Solanum lycopersicum]	-	-	-	-	-	-	-	--
Solyc07g006480.3	62	46	19	161	159	85	1.586	1.167	0.501	4.378	4.3	1.989	1.084666667	3.555666667	1.712868332	0.00013813	0.007150158	At5g48380	XP_025887641.1 probably inactive leucine-rich repeat receptor-like protein kinase At5g48380 [Solanum lycopersicum]	-	-	-	-	-	GO:0004672//protein kinase activity;GO:0005524//ATP binding	GO:0006468//protein phosphorylation	--
Solyc04g049610.3	24	42	31	184	70	65	0.539	0.935	0.718	4.389	1.661	1.335	0.730666667	2.461666667	1.752350123	0.000453922	0.016613086	-	-	-	-	-	-	-	-	-	-
Solyc06g008300.3	29	25	40	114	141	58	0.949	0.812	1.351	3.966	4.88	1.737	1.037333333	3.527666667	1.765834686	0.00014733	0.007538196	HCR9-0	XP_010321824.1 LOW QUALITY PROTEIN: receptor-like protein Cf-9 homolog [Solanum lycopersicum]	-	-	-	-	GO:0005886//plasma membrane;GO:0016020//membrane;GO:0016021//integral component of membrane	GO:0005515//protein binding	GO:0006955//immune response;GO:0050832//defense response to fungus	--
Solyc06g050440.3	16	35	13	97	52	66	1.205	2.613	1.01	7.762	4.139	4.546	1.609333333	5.482333333	1.768326873	0.000321282	0.013134398	GSVIVT00023967001	Peroxidase [Source:UniProtKB/TrEMBL;Acc:K4C5I8]	Metabolism;Metabolism;Metabolism	Global and overview maps;Global and overview maps;Biosynthesis of other secondary metabolites	ko01100//Metabolic pathways;ko01110//Biosynthesis of secondary metabolites;ko00940//Phenylpropanoid biosynthesis	K00430;K00430;K00430	GO:0005576//extracellular region	GO:0004601//peroxidase activity;GO:0020037//heme binding;GO:0046872//metal ion binding	GO:0006979//response to oxidative stress;GO:0042744//hydrogen peroxide catabolic process	--
Solyc07g061800.3	39	62	17	126	152	119	4.465	7.039	2.008	15.333	18.399	12.465	4.504	15.399	1.773557934	1.03E-05	0.001228667	--	XP_004244317.1 heme-binding protein 2-like [Solanum lycopersicum]	-	-	-	-	GO:0005774//vacuolar membrane	GO:0020037//heme binding	-	--
Solyc05g018230.3	90	141	86	273	450	354	4.355	6.82	4.301	14.084	23.134	15.751	5.158666667	17.65633333	1.775115638	3.91E-11	7.95E-08	STP14	NP_001289836.1 sugar transport protein 14 [Solanum lycopersicum]	-	-	-	-	GO:0016020//membrane;GO:0016021//integral component of membrane	GO:0015144//carbohydrate transmembrane transporter activity;GO:0015145//monosaccharide transmembrane transporter activity;GO:0015293//symporter activity;GO:0022857//transmembrane transporter activity	GO:0006817//phosphate ion transport;GO:0008643//carbohydrate transport;GO:0015749//monosaccharide transport;GO:0050896//response to stimulus;GO:0055085//transmembrane transport	--
Solyc03g093540.1	115	52	50	200	274	273	15.716	7.047	7.071	29.05	39.587	34.133	9.944666667	34.25666667	1.784389858	2.00E-07	6.91E-05	ERF5	XP_019068495.1 ethylene-responsive transcription factor 5-like isoform X1 [Solanum lycopersicum]	-	-	-	-	GO:0005634//nucleus	GO:0003677//DNA binding;GO:0003700//transcription factor activity, sequence-specific DNA binding	GO:0006351//transcription, DNA-templated;GO:0006355//regulation of transcription, DNA-templated	AP2-EREBP
Solyc03g034375.1	33	53	25	159	153	59	11.226	17.563	8.652	56.814	54.274	18.158	12.48033333	43.082	1.787428759	0.000124194	0.006612431	--	XP_004234577.1 non-specific lipid-transfer protein 2 [Solanum lycopersicum]	-	-	-	-	-	-	GO:0006869//lipid transport	--
Solyc08g005510.2	15	11	12	41	59	29	0.309	0.224	0.255	0.897	1.284	0.546	0.262666667	0.909	1.791047165	0.001635408	0.040409928	N	XP_010324492.1 TMV resistance protein N-like isoform X1 [Solanum lycopersicum]	-	-	-	-	-	GO:0003953//NAD+ nucleosidase activity;GO:0043531//ADP binding	GO:0007165//signal transduction	--
Solyc08g068390.3	69	51	46	191	232	142	2.429	1.78	1.671	7.146	8.634	4.573	1.96	6.784333333	1.791353401	4.91E-08	2.68E-05	AIM1	XP_010325170.1 peroxisomal fatty acid beta-oxidation multifunctional protein AIM1-like [Solanum lycopersicum]	Metabolism;Metabolism;Metabolism;Metabolism;Metabolism	Global and overview maps;Global and overview maps;Global and overview maps;Lipid metabolism;Lipid metabolism	ko01100//Metabolic pathways;ko01110//Biosynthesis of secondary metabolites;ko01212//Fatty acid metabolism;ko00071//Fatty acid degradation;ko00592//alpha-Linolenic acid metabolism	K10527;K10527;K10527;K10527;K10527	GO:0005777//peroxisome	GO:0003824//catalytic activity;GO:0003857//3-hydroxyacyl-CoA dehydrogenase activity;GO:0016491//oxidoreductase activity;GO:0016616//oxidoreductase activity, acting on the CH-OH group of donors, NAD or NADP as acceptor;GO:0070403//NAD+ binding	GO:0006631//fatty acid metabolic process;GO:0006635//fatty acid beta-oxidation	--
Solyc10g075110.2	71	78	26	216	205	176	9.619	10.479	3.634	31.102	29.362	21.814	7.910666667	27.426	1.793673038	4.03E-07	0.000126865	TSW12	NP_001234074.1 non-specific lipid-transfer protein 1 precursor [Solanum lycopersicum]	-	-	-	-	-	GO:0008289//lipid binding	GO:0006869//lipid transport	--
Solyc04g079470.3	21	29	9	91	70	38	0.675	0.924	0.298	3.108	2.378	1.117	0.632333333	2.201	1.799401967	0.000902343	0.026971812	At1g47710	KAF3623146.1 Serpin-ZX [Capsicum annuum]	-	-	-	-	GO:0005615//extracellular space	GO:0004867//serine-type endopeptidase inhibitor activity	-	--
Solyc08g014380.2	21	8	7	43	44	38	0.555	0.211	0.177	1.181	1.216	0.9	0.314333333	1.099	1.805824211	0.002236907	0.049842501	PAE8	XP_004244767.2 pectin acetylesterase 8-like [Solanum lycopersicum]	-	-	-	-	-	GO:0016787//hydrolase activity	-	--
Solyc08g016270.2	28	56	34	180	161	61	0.76	1.506	0.952	5.19	4.617	1.514	1.072666667	3.773666667	1.814765168	0.000109039	0.006005766	RLP1	XP_025888168.1 receptor-like protein 14 [Solanum lycopersicum]	-	-	-	-	GO:0016021//integral component of membrane	GO:0005515//protein binding	-	--
Solyc08g014370.1	89	119	91	401	380	283	5.198	6.907	5.528	25.003	23.537	15.189	5.877666667	21.243	1.853672074	3.29E-13	8.17E-10	--	XP_010324710.1 uncharacterized protein LOC104648643 [Solanum lycopersicum]	-	-	-	-	GO:0016021//integral component of membrane	-	-	--
Solyc09g084460.3	20	64	18	131	130	105	2.911	9.238	2.703	20.267	20.005	13.983	4.950666667	18.085	1.869098878	3.11E-05	0.002583489	PIIF	XP_004247655.1 wound-induced proteinase inhibitor 1-like [Solanum lycopersicum]	-	-	-	-	GO:0005576//extracellular region	GO:0004867//serine-type endopeptidase inhibitor activity;GO:0030414//peptidase inhibitor activity	GO:0009611//response to wounding;GO:0010466//negative regulation of peptidase activity;GO:0010951//negative regulation of endopeptidase activity	--
Solyc08g075210.2	32	51	31	155	117	144	2.278	3.6	2.277	11.726	8.804	9.377	2.718333333	9.969	1.874726418	8.80E-09	6.56E-06	ASAT3	XP_004246214.1 acylsugar acyltransferase 3-like [Solanum lycopersicum]	-	-	-	-	-	GO:0016747//transferase activity, transferring acyl groups other than amino-acyl groups	-	--
Solyc12g045030.2	189	255	150	455	1051	655	14.936	19.984	12.23	38.218	87.81	47.358	15.71666667	57.79533333	1.878657737	1.61E-10	2.40E-07	dhs-21	XP_010314314.1 uncharacterized protein LOC101255178 [Solanum lycopersicum]	-	-	-	-	-	GO:0016491//oxidoreductase activity	-	--
Solyc01g096510.2	42	24	12	84	99	103	5.23	2.963	1.542	11.117	13.032	11.734	3.245	11.961	1.882047628	1.72E-05	0.001756115	--	XP_004230035.1 sigma factor binding protein 1, chloroplastic [Solanum lycopersicum]	-	-	-	-	-	-	GO:0051091//positive regulation of sequence-specific DNA binding transcription factor activity	--
Solyc08g008420.3	18	15	17	50	55	82	0.691	0.571	0.673	2.039	2.231	2.878	0.645	2.382666667	1.885206068	3.06E-05	0.002576272	MPC1	Mitochondrial pyruvate carrier [Source:UniProtKB/TrEMBL;Acc:K4CIX6]	-	-	-	-	GO:0005743//mitochondrial inner membrane;GO:0031305//integral component of mitochondrial inner membrane	GO:0050833//pyruvate transmembrane transporter activity	GO:0006850//mitochondrial pyruvate transport	--
Solyc08g079420.3	39	58	71	203	297	109	2.307	3.395	4.28	12.708	18.455	5.879	3.327333333	12.34733333	1.891761187	6.40E-06	0.000898399	CYP76BK1	XP_004245718.1 ferruginol synthase [Solanum lycopersicum]	-	-	-	-	GO:0016020//membrane;GO:0016021//integral component of membrane	GO:0004497//monooxygenase activity;GO:0005506//iron ion binding;GO:0016705//oxidoreductase activity, acting on paired donors, with incorporation or reduction of molecular oxygen;GO:0016709//oxidoreductase activity, acting on paired donors, with incorporation or reduction of molecular oxygen, NAD(P)H as one donor, and incorporation of one atom of oxygen;GO:0020037//heme binding	-	--
Solyc08g063000.3	15	17	10	83	40	31	1.337	1.503	0.92	7.865	3.77	2.529	1.253333333	4.721333333	1.913424182	0.000975968	0.02841744	NAP1;2	XP_004245088.1 nucleosome assembly protein 1;2-like [Solanum lycopersicum]	-	-	-	-	GO:0005634//nucleus	-	GO:0006334//nucleosome assembly	--
Solyc11g065020.2	14	15	14	60	39	64	1.441	1.531	1.487	6.565	4.245	6.028	1.486333333	5.612666667	1.916928682	6.99E-05	0.004693335	GONST1	XP_010313248.1 GDP-mannose transporter GONST1 isoform X2 [Solanum lycopersicum]	-	-	-	-	-	-	-	--
Solyc02g076980.3	9	30	17	110	68	30	0.381	1.26	0.743	4.951	3.044	1.162	0.794666667	3.052333333	1.941490787	0.001255206	0.033858767	OsI_14861	KAG5622426.1 hypothetical protein H5410_007644 [Solanum commersonii]	Organismal Systems	Environmental adaptation	ko04626//Plant-pathogen interaction	K13441	-	GO:0008233//peptidase activity;GO:0008234//cysteine-type peptidase activity;GO:0016787//hydrolase activity	GO:0006508//proteolysis	--
Solyc01g103590.3	38	18	35	51	149	156	5.201	2.443	4.942	7.419	21.559	19.533	4.195333333	16.17033333	1.946492071	6.25E-05	0.004335532	--	XP_015064708.1 uncharacterized protein LOC107009920 [Solanum pennellii]	-	-	-	-	-	-	-	--
Solyc05g056060.3	25	15	13	25	116	64	1.545	0.904	0.836	1.63	7.567	3.634	1.095	4.277	1.965668337	0.001042082	0.029837442	--	KAH7856255.1 hypothetical protein Vadar_034562 [Vaccinium darrowii]	-	-	-	-	-	-	-	--
Solyc08g014000.3	51	94	38	327	238	149	1.575	2.878	1.21	10.73	7.768	4.209	1.887666667	7.569	2.003498678	1.84E-07	6.74E-05	LOX1.1	Linoleate 9S-lipoxygenase A [Source:UniProtKB/Swiss-Prot;Acc:P38415]	Metabolism	Lipid metabolism	ko00591//Linoleic acid metabolism	K15718	GO:0005737//cytoplasm	GO:0005515//protein binding;GO:0016491//oxidoreductase activity;GO:0016702//oxidoreductase activity, acting on single donors with incorporation of molecular oxygen, incorporation of two atoms of oxygen;GO:0046872//metal ion binding;GO:0051213//dioxygenase activity;GO:1990136//linoleate 9S-lipoxygenase activity	GO:0006629//lipid metabolic process;GO:0006631//fatty acid metabolic process;GO:0006633//fatty acid biosynthetic process;GO:0031408//oxylipin biosynthetic process;GO:0034440//lipid oxidation	--
Solyc04g054690.3	43	17	11	145	68	66	1.889	0.741	0.499	6.771	3.158	2.653	1.043	4.194	2.007587704	0.000274114	0.011759057	AAO	NP_001234829.2 ascorbate oxidase precursor [Solanum lycopersicum]	-	-	-	-	GO:0005576//extracellular region;GO:0016020//membrane;GO:0016021//integral component of membrane	GO:0005507//copper ion binding;GO:0008447//L-ascorbate oxidase activity;GO:0016491//oxidoreductase activity;GO:0016722//oxidoreductase activity, oxidizing metal ions;GO:0046872//metal ion binding	GO:1900367//positive regulation of defense response to insect	--
Solyc10g008710.3	17	24	7	64	73	55	1.342	1.879	0.57	5.371	6.094	3.973	1.263666667	5.146	2.025835501	3.64E-05	0.002875074	At1g28610	XP_004248464.1 GDSL esterase/lipase At1g28610-like isoform X1 [Solanum lycopersicum]	-	-	-	-	GO:0016021//integral component of membrane	GO:0016298//lipase activity;GO:0016788//hydrolase activity, acting on ester bonds	GO:0006629//lipid metabolic process	--
Solyc01g006290.3	38	50	33	253	125	104	3.44	4.489	3.082	24.345	11.964	8.614	3.670333333	14.97433333	2.028508778	8.42E-07	0.000235395	PER53	XP_004228671.1 lignin-forming anionic peroxidase [Solanum lycopersicum]	Metabolism;Metabolism;Metabolism	Global and overview maps;Global and overview maps;Biosynthesis of other secondary metabolites	ko01100//Metabolic pathways;ko01110//Biosynthesis of secondary metabolites;ko00940//Phenylpropanoid biosynthesis	K00430;K00430;K00430	-	GO:0004601//peroxidase activity;GO:0020037//heme binding	GO:0006979//response to oxidative stress;GO:0042744//hydrogen peroxide catabolic process	--
Solyc12g009770.1	15	6	9	55	47	19	0.45	0.179	0.279	1.754	1.491	0.522	0.302666667	1.255666667	2.052651831	0.002102415	0.047994932	RLP6	XP_010313803.1 receptor-like protein 43 [Solanum lycopersicum]	-	-	-	-	GO:0005886//plasma membrane;GO:0016020//membrane;GO:0016021//integral component of membrane	GO:0005515//protein binding	GO:0006955//immune response;GO:0050832//defense response to fungus	--
Solyc12g037930.2	8	12	8	26	42	53	1.145	1.703	1.181	3.955	6.355	6.94	1.343	5.75	2.098102651	0.000258347	0.011283514	--	-	-	-	-	-	-	-	-	--
Solyc01g005470.3	15	29	17	54	99	112	1.624	3.114	1.899	6.215	11.334	11.096	2.212333333	9.548333333	2.109680158	1.49E-06	0.000344615	PCR2	XP_004228721.1 protein PLANT CADMIUM RESISTANCE 2 [Solanum lycopersicum]	-	-	-	-	GO:0016021//integral component of membrane	-	-	--
Solyc02g032660.3	53	64	20	262	190	131	2.722	3.26	1.06	14.302	10.317	6.155	2.347333333	10.258	2.127654845	1.70E-07	6.35E-05	DTX40	Protein DETOXIFICATION [Source:UniProtKB/TrEMBL;Acc:K4B5L0]	-	-	-	-	GO:0016020//membrane;GO:0016021//integral component of membrane	GO:0015238//drug transmembrane transporter activity;GO:0015297//antiporter activity;GO:0042910//xenobiotic transporter activity	GO:0006855//drug transmembrane transport;GO:0055085//transmembrane transport	--
Solyc10g083330.1	4	11	11	42	37	35	0.409	1.116	1.161	4.565	4.001	3.275	0.895333333	3.947	2.140259715	0.000362481	0.014201231	--	XP_004249438.1 uncharacterized protein LOC101257619 [Solanum lycopersicum]	-	-	-	-	-	-	-	--
Solyc08g016210.3	19	17	17	108	78	52	0.446	0.385	0.403	2.697	1.927	1.116	0.411333333	1.913333333	2.217708342	2.47E-06	0.000516304	RLP1	XP_019070980.1 receptor-like protein 13 isoform X1 [Solanum lycopersicum]	-	-	-	-	GO:0016021//integral component of membrane	GO:0005515//protein binding	-	--
Solyc05g053965.1	22	25	5	123	73	56	0.359	0.398	0.084	2.129	1.26	0.833	0.280333333	1.407333333	2.327748873	1.83E-05	0.001814263	AVT1I	XP_025887047.1 amino acid transporter AVT1I isoform X1 [Solanum lycopersicum]	-	-	-	-	-	-	-	--
Solyc01g067020.3	9	14	2	40	60	23	0.452	0.697	0.104	2.134	3.185	1.056	0.417666667	2.125	2.347038927	0.00065301	0.021794956	RKL1	NP_001234580.2 atypical receptor-like kinase 1 precursor [Solanum lycopersicum]	-	-	-	-	GO:0016020//membrane;GO:0016021//integral component of membrane	GO:0000166//nucleotide binding;GO:0004672//protein kinase activity;GO:0005515//protein binding;GO:0005524//ATP binding;GO:0016301//kinase activity	GO:0006468//protein phosphorylation;GO:0006955//immune response;GO:0016310//phosphorylation;GO:0098542//defense response to other organism	--
Solyc02g085020.3	49	32	20	279	140	82	3.698	2.395	1.557	22.38	11.17	5.662	2.55	13.07066667	2.357763575	1.10E-06	0.000299846	DFRA	NP_001234408.2 dihydroflavonol 4-reductase [Solanum lycopersicum]	Metabolism;Metabolism;Metabolism	Global and overview maps;Global and overview maps;Biosynthesis of other secondary metabolites	ko01100//Metabolic pathways;ko01110//Biosynthesis of secondary metabolites;ko00941//Flavonoid biosynthesis	K13082;K13082;K13082	-	GO:0003824//catalytic activity;GO:0016491//oxidoreductase activity;GO:0016616//oxidoreductase activity, acting on the CH-OH group of donors, NAD or NADP as acceptor;GO:0045552//dihydrokaempferol 4-reductase activity;GO:0047890//flavanone 4-reductase activity	GO:0009718//anthocyanin-containing compound biosynthetic process;GO:0009813//flavonoid biosynthetic process	--
Solyc07g008570.3	9	9	9	13	53	80	0.37	0.354	0.368	0.547	2.204	2.883	0.364	1.878	2.367186707	0.000385483	0.014888015	PAP27	Purple acid phosphatase [Source:UniProtKB/TrEMBL;Acc:K4CBX6]	-	-	-	-	-	GO:0003993//acid phosphatase activity;GO:0016787//hydrolase activity;GO:0046872//metal ion binding	-	--
Solyc04g080650.3	14	8	1	63	31	21	0.931	0.527	0.069	4.452	2.179	1.277	0.509	2.636	2.372612809	0.001999831	0.046409945	CYP707A4	Cytochrome P450, family 722, subfamily A, polypeptide 1 [Source:Projected from Arabidopsis thaliana (AT1G19630) UniProtKB/TrEMBL;Acc:F4HP86]	-	-	-	-	-	GO:0004497//monooxygenase activity;GO:0005506//iron ion binding;GO:0016705//oxidoreductase activity, acting on paired donors, with incorporation or reduction of molecular oxygen;GO:0020037//heme binding	-	--
Solyc03g111100.1	5	5	5	22	25	35	0.503	0.499	0.519	2.353	2.66	3.222	0.507	2.745	2.436748497	0.000420168	0.015746295	--	XP_004236347.1 uncharacterized protein LOC101267981 [Solanum lycopersicum]	-	-	-	-	-	-	-	--
Solyc01g081250.3	15	6	2	46	47	31	0.754	0.299	0.104	2.459	2.499	1.426	0.385666667	2.128	2.464071787	0.000246133	0.01089905	HSP26-A	KAG5627233.1 hypothetical protein H5410_012451 [Solanum commersonii]	Metabolism;Metabolism	Global and overview maps;Metabolism of other amino acids	ko01100//Metabolic pathways;ko00480//Glutathione metabolism	K00799;K00799	-	GO:0005515//protein binding	GO:0006749//glutathione metabolic process	--
Solyc12g094610.2	25	15	17	125	132	61	0.956	0.569	0.671	5.083	5.339	2.135	0.732	4.185666667	2.515541871	4.61E-08	2.63E-05	PUB15	XP_004253124.1 U-box domain-containing protein 15-like [Solanum lycopersicum]	-	-	-	-	-	GO:0004842//ubiquitin-protein transferase activity;GO:0005515//protein binding	GO:0007166//cell surface receptor signaling pathway;GO:0016567//protein ubiquitination	--
Solyc02g063020.2	4	7	3	10	40	30	0.218	0.378	0.169	0.579	2.304	1.496	0.255	1.459666667	2.517069797	0.001638053	0.04043062	--	XP_004233504.1 protein spinster-like [Solanum lycopersicum]	-	-	-	-	GO:0016021//integral component of membrane	GO:0022857//transmembrane transporter activity	GO:0055085//transmembrane transport	--
Solyc04g009860.3	17	12	8	66	60	87	1.399	0.979	0.679	5.772	5.219	6.549	1.019	5.846666667	2.52046029	4.10E-08	2.55E-05	At1g06620	XP_004236794.1 1-aminocyclopropane-1-carboxylate oxidase homolog 1 [Solanum lycopersicum]	-	-	-	-	-	-	-	--
Solyc09g075910.1	18	4	0	25	54	47	0.717	0.158	0	1.058	2.273	1.712	0.291666667	1.681	2.526927303	0.002164574	0.048647443	LECRK4	Serine/threonine-protein kinase [Source:UniProtKB/TrEMBL;Acc:K4CVG8]	-	-	-	-	GO:0005886//plasma membrane	GO:0004672//protein kinase activity;GO:0004674//protein serine/threonine kinase activity;GO:0005524//ATP binding	GO:0006468//protein phosphorylation;GO:0048544//recognition of pollen	--
Solyc08g080650.2	32	56	14	159	298	132	2.015	3.497	0.91	10.641	19.838	7.604	2.140666667	12.69433333	2.568052562	6.42E-09	5.13E-06	TPM-1	KAG5593147.1 hypothetical protein H5410_043661 [Solanum commersonii]	-	-	-	-	GO:0005737//cytoplasm	-	GO:0006952//defense response;GO:0009607//response to biotic stimulus;GO:0031640//killing of cells of other organism;GO:0050832//defense response to fungus	--
Solyc03g083730.1	15	24	28	27	196	201	2.324	3.687	4.475	4.446	32.103	28.49	3.495333333	21.67966667	2.632840625	7.07E-06	0.000940948	PMEI11	XP_004234935.1 21 kDa protein [Solanum lycopersicum]	-	-	-	-	-	GO:0004857//enzyme inhibitor activity	GO:0043086//negative regulation of catalytic activity	--
Solyc02g068660.2	10	14	8	50	56	97	0.412	0.573	0.34	2.192	2.442	3.661	0.441666667	2.765	2.646249622	7.48E-08	3.41E-05	WAKL1	XP_010317039.1 wall-associated receptor kinase-like 1 [Solanum lycopersicum]	-	-	-	-	-	GO:0004672//protein kinase activity;GO:0005524//ATP binding;GO:0030247//polysaccharide binding	GO:0006468//protein phosphorylation	--
Solyc01g109010.3	8	1	3	33	18	29	0.25	0.031	0.097	1.095	0.594	0.828	0.126	0.839	2.735247077	0.000709225	0.023085439	--	TMW94789.1 hypothetical protein EJD97_009805 [Solanum chilense]	-	-	-	-	-	-	-	--
Solyc09g082660.3	28	22	24	263	159	80	2.436	1.898	2.154	24.322	14.626	6.368	2.162666667	15.10533333	2.804174797	8.15E-10	1.04E-06	FAOMT	Anthocyanin O-methyltransferase [Source:UniProtKB/TrEMBL;Acc:K4CVP2]	Metabolism;Metabolism;Metabolism;Metabolism;Metabolism	Global and overview maps;Global and overview maps;Biosynthesis of other secondary metabolites;Biosynthesis of other secondary metabolites;Biosynthesis of other secondary metabolites	ko01100//Metabolic pathways;ko01110//Biosynthesis of secondary metabolites;ko00940//Phenylpropanoid biosynthesis;ko00941//Flavonoid biosynthesis;ko00945//Stilbenoid, diarylheptanoid and gingerol biosynthesis	K00588;K00588;K00588;K00588;K00588	-	GO:0008168//methyltransferase activity;GO:0008171//O-methyltransferase activity;GO:0008757//S-adenosylmethionine-dependent methyltransferase activity;GO:0016740//transferase activity;GO:0042409//caffeoyl-CoA O-methyltransferase activity	GO:0009699//phenylpropanoid biosynthetic process;GO:0009809//lignin biosynthetic process;GO:0032259//methylation	--
Solyc08g075880.3	1	7	1	19	13	32	0.127	0.881	0.131	2.562	1.744	3.714	0.379666667	2.673333333	2.81583449	0.002090219	0.04789085	HIPP30	XP_004245990.1 heavy metal-associated isoprenylated plant protein 30-like [Solanum lycopersicum]	-	-	-	-	-	GO:0046872//metal ion binding	GO:0030001//metal ion transport	--
Solyc10g074680.2	1	7	2	23	18	32	0.028	0.194	0.058	0.684	0.532	0.819	0.093333333	0.678333333	2.861530062	0.000554673	0.019410942	SCR	Protein SCARECROW [Source:Projected from Arabidopsis thaliana (AT3G54220) UniProtKB/Swiss-Prot;Acc:Q9M384]	-	-	-	-	GO:0005634//nucleus	GO:0003700//transcription factor activity, sequence-specific DNA binding;GO:0043565//sequence-specific DNA binding	GO:0008356//asymmetric cell division;GO:0009630//gravitropism;GO:0009956//radial pattern formation;GO:0048366//leaf development;GO:0051457//maintenance of protein location in nucleus;GO:0090610//bundle sheath cell fate specification	GRAS
Solyc07g043250.1	7	5	2	35	43	26	1.361	0.964	0.401	7.231	8.836	4.624	0.908666667	6.897	2.924145905	2.40E-05	0.002162718	VQ22	XP_010323951.1 VQ motif-containing protein 22 [Solanum lycopersicum]	-	-	-	-	-	-	-	--
Solyc12g044190.2	6	4	3	25	54	18	0.152	0.1	0.078	0.672	1.443	0.416	0.11	0.843666667	2.939169578	0.000123071	0.006568312	UNI	XP_027769088.1 probable disease resistance protein At1g61180 [Solanum pennellii]	-	-	-	-	-	GO:0043531//ADP binding	-	--
Solyc01g079270.1	3	8	2	27	31	47	0.733	1.94	0.504	7.016	8.013	10.513	1.059	8.514	3.007134501	1.73E-05	0.001757441	UPB1	UPB1 [Source:Projected from Arabidopsis thaliana (AT2G47270) UniProtKB/TrEMBL;Acc:A0A178VV95]	-	-	-	-	-	-	-	--
Solyc05g054020.2	1	7	0	33	26	10	0.025	0.174	0	0.88	0.689	0.229	0.066333333	0.599333333	3.175552685	0.00152085	0.038706147	R1C-3	XP_019069404.2 putative late blight resistance protein homolog R1A-3 [Solanum lycopersicum]	-	-	-	-	-	GO:0043531//ADP binding	-	--
Solyc02g086700.3	0	5	5	48	28	14	0	0.351	0.365	3.612	2.096	0.907	0.238666667	2.205	3.207709664	0.000259977	0.011332551	PR2	XP_004232306.2 glucan endo-1,3-beta-glucosidase, acidic-like [Solanum lycopersicum]	-	-	-	-	-	GO:0004553//hydrolase activity, hydrolyzing O-glycosyl compounds	GO:0005975//carbohydrate metabolic process	--
Solyc06g062370.3	31	58	21	120	936	415	3.035	5.631	2.121	12.486	96.876	37.17	3.595666667	48.844	3.763850164	2.34E-05	0.002133378	APS1	XP_004241953.1 acid phosphatase 1 [Solanum lycopersicum]	-	-	-	-	-	GO:0003993//acid phosphatase activity	-	--
Solyc11g012660.2	2	0	1	23	6	15	0.087	0	0.045	1.061	0.275	0.596	0.044	0.644	3.871485259	0.001989539	0.046295601	MAP70.5	XP_004250289.1 microtubule-associated protein 70-5 isoform X2 [Solanum lycopersicum]	-	-	-	-	-	GO:0008017//microtubule binding	GO:0007010//cytoskeleton organization	--
Solyc11g021060.2	194	416	79	912	9201	1556	21.453	45.619	9.013	107.191	1075.687	157.423	25.36166667	446.767	4.138801165	0.000302091	0.012533137	ARPI	Proteinase inhibitor type-2 TR8 [Source:UniProtKB/Swiss-Prot;Acc:Q43710]	-	-	-	-	-	GO:0004867//serine-type endopeptidase inhibitor activity;GO:0030414//peptidase inhibitor activity	GO:0010466//negative regulation of peptidase activity;GO:0010951//negative regulation of endopeptidase activity	--
Solyc12g087830.2	54	20	19	603	564	575	4.082	1.499	1.482	48.447	45.073	39.766	2.354333333	44.42866667	4.238100345	2.44E-44	2.73E-40	AGL70	NP_001352612.1 MADS-box transcription factor [Solanum lycopersicum]	-	-	-	-	GO:0005634//nucleus	GO:0000977//RNA polymerase II regulatory region sequence-specific DNA binding;GO:0000982//transcription factor activity, RNA polymerase II core promoter proximal region sequence-specific binding;GO:0003677//DNA binding;GO:0003700//transcription factor activity, sequence-specific DNA binding;GO:0008134//transcription factor binding;GO:0043565//sequence-specific DNA binding;GO:0044212//transcriptio…	GO:0006351//transcription, DNA-templated;GO:0006355//regulation of transcription, DNA-templated;GO:0007275//multicellular organism development;GO:0009910//negative regulation of flower development;GO:0010048//vernalization response;GO:0045944//positive regulation of transcription from RNA polymerase II promoter	MADS
MSTRG.12244	1	0	4	10	50	45	0.138	0	0.571	1.47	7.309	5.693	0.236333333	4.824	4.351334875	1.18E-05	0.001349447	--	putative kinesin-related protein 4-like [Capsicum annuum]	-	-	-	-	-	-	-	--
Solyc05g012850.2	0	0	2	20	28	16	0	0	0.183	1.923	2.632	1.301	0.061	1.952	5	9.60E-05	0.005647905	--	XP_004239095.1 uncharacterized protein LOC101256182 [Solanum lycopersicum]	-	-	-	-	GO:0016020//membrane;GO:0016021//integral component of membrane	-	-	--
Solyc11g007430.2	1	0	0	12	18	9	0.228	0	0	2.913	4.347	1.881	0.076	3.047	5.325246271	0.00062273	0.021035467	--	XP_027769034.1 rust resistance kinase Lr10-like isoform X3 [Solanum pennellii]	-	-	-	-	-	GO:0030247//polysaccharide binding	-	--
Solyc06g051560.3	0	1	0	9	17	27	0	0.086	0	0.825	1.551	2.132	0.028666667	1.502666667	5.712007045	0.000134166	0.006993495	At4g27270	XP_015068585.1 probable NAD(P)H dehydrogenase (quinone) FQR1-like 1 [Solanum pennellii]	Metabolism;Metabolism;Metabolism	Global and overview maps;Global and overview maps;Metabolism of cofactors and vitamins	ko01100//Metabolic pathways;ko01110//Biosynthesis of secondary metabolites;ko00130//Ubiquinone and other terpenoid-quinone biosynthesis	K03809;K03809;K03809	-	-	-	--
Solyc01g079260.3	48	50	32	3369	3316	3544	3.198	3.304	2.2	238.595	233.594	216.047	2.900666667	229.412	6.305412531	3.07E-280	6.87E-276	WRKY28	NP_001352737.1 WRKY transcription factor 23 [Solanum lycopersicum]	-	-	-	-	GO:0005634//nucleus	GO:0003700//transcription factor activity, sequence-specific DNA binding;GO:0043565//sequence-specific DNA binding	GO:0006355//regulation of transcription, DNA-templated	WRKY
Solyc02g063546.1	2	2	2	2	1083	1802	0.065	0.066	0.065	0.066	45.624	65.664	0.065333333	37.118	9.150084013	1.16E-06	0.00030309	SQE3	Lycopene isomerase [Source:UniProtKB/TrEMBL;Acc:U3M0H6]	Metabolism;Metabolism;Metabolism;Metabolism	Global and overview maps;Global and overview maps;Metabolism of terpenoids and polyketides;Lipid metabolism	ko01100//Metabolic pathways;ko01110//Biosynthesis of secondary metabolites;ko00909//Sesquiterpenoid and triterpenoid biosynthesis;ko00100//Steroid biosynthesis	K00511;K00511;K00511;K00511	GO:0005783//endoplasmic reticulum;GO:0016020//membrane;GO:0016021//integral component of membrane	GO:0004506//squalene monooxygenase activity;GO:0016491//oxidoreductase activity;GO:0016853//isomerase activity;GO:0050660//flavin adenine dinucleotide binding	GO:0016126//sterol biosynthetic process	--
Solyc12g040860.2	0	0	0	16	17	24	0	0	0	1.005	1.063	1.298	0.001	1.122	10.13185696	2.93E-06	0.000570673	At4g29360	XP_004252276.1 glucan endo-1,3-beta-glucosidase 12 [Solanum lycopersicum]	-	-	-	-	GO:0046658//anchored component of plasma membrane	GO:0004553//hydrolase activity, hydrolyzing O-glycosyl compounds	GO:0005975//carbohydrate metabolic process	--
Solyc05g009170.2	0	0	0	14	4	7	0	0	0	2.186	0.621	0.941	0.001	1.249333333	10.28694274	0.001315184	0.034928914	GIS3	XP_004238916.1 zinc finger protein GIS3 [Solanum lycopersicum]	-	-	-	-	GO:0005634//nucleus	GO:0003700//transcription factor activity, sequence-specific DNA binding;GO:0043565//sequence-specific DNA binding;GO:0044212//transcription regulatory region DNA binding	GO:0009736//cytokinin-activated signaling pathway;GO:0009740//gibberellic acid mediated signaling pathway;GO:0010026//trichome differentiation;GO:0010090//trichome morphogenesis	--
MSTRG.12452	0	0	0	3	16	15	0	0	0	0.367	1.946	1.579	0.001	1.297333333	10.34133349	0.000305248	0.012594024	--	uncharacterized protein LOC101261775 [Solanum lycopersicum]	-	-	-	-	-	-	-	--
Solyc10g075150.2	0	0	0	29	67	12	0	0	0	3.793	8.716	1.351	0.001	4.62	12.17367714	6.54E-08	3.18E-05	LE16	XP_004249051.1 non-specific lipid-transfer protein 2 [Solanum lycopersicum]	-	-	-	-	-	GO:0008289//lipid binding	GO:0006869//lipid transport	--
